# Supplementary material for: Substitutional disorder in bis­[(cyanato-κO)/hydroxido(0.5/0.5)](5,10,15,20-tetra­phenyl­porphyrinato-κ4 N)tin(IV)
Source: Acta Crystallogr Sect E Struct Rep Online. 2011 Jun 11;67(Pt 7):m903–4. doi: 10.1107/S1600536811021544 (PMC3152010; doi:10.1107/S1600536811021544)
Supplement: Supplementary file 1 [file e-67-0m903-sup1.cif]

##############################################################################
#                                                                            #
# This CIF contains the data in a paper accepted for publication in          #
# Acta Crystallographica Section E. It conforms to the requirements of       #
# Notes for Authors for Acta Crystallographica Section E, and has been       #
# peer reviewed under the auspices of the IUCr Commission on Journals.       #
#                                                                            #
# Full details of the Crystallographic Information File format               #
# are given in the paper "The Crystallographic Information File (CIF):       #
# a New Standard Archive File for Crystallography" by S. R. Hall, F. H.      #
# Allen and I. D. Brown [Acta Cryst. (1991), A47, 655-685].                  #
#                                                                            #
# The current version of the core CIF dictionary is obtainable from          #
# ftp://ftp.iucr.org/pub/cif_core.dic.                                       #
#                                                                            #
# Software is freely available for graphical display of the structure(s)     #
# in this CIF. For information consult the CIF software page                 #
# http://www.iucr.org/resources/cif/software.                                #
#                                                                            #
# This file may be used for bona fide research purposes within the           #
# scientific community so long as proper attribution is given to the journal # 
# article from which it was obtained.                                        #
#                                                                            #
##############################################################################
data_I
_audit_creation_method     SHELXL-97
_chemical_name_systematic
;
bis[(cyanato-\k<i>O</i>)/hydroxido(0.5/0.5)](5,10,15,20-
tetraphenylporphyrinato-\k^4^<i>N</i>)tin(IV)
;
_chemical_name_common
;
;
_chemical_formula_moiety     'C45 H29 N5 O2 Sn'
_chemical_formula_sum     'C45 H29 N5 O2 Sn'
_chemical_formula_iupac     '[Sn (C44 H28 N4) (C N O) (O H)]'
_chemical_formula_weight     790.42
_chemical_melting_point     ?
_symmetry_cell_setting     monoclinic
_symmetry_space_group_name_H-M     'P 21/c '
_symmetry_space_group_name_Hall     '-P 2ybc'
loop_
    _symmetry_equiv_pos_as_xyz
    'x, y, z'
    '-x, y+1/2, -z+1/2'
    '-x, -y, -z'
    'x, -y-1/2, z-1/2'
_cell_length_a     11.2943(6)
_cell_length_b     12.6972(7)
_cell_length_c     13.0711(7)
_cell_angle_alpha     90.00
_cell_angle_beta     114.251(2)
_cell_angle_gamma     90.00
_cell_volume     1709.06(16)
_cell_formula_units_Z     2
_cell_measurement_reflns_used     27811
_cell_measurement_theta_min     2.55
_cell_measurement_theta_max     32.17
_cell_measurement_temperature     293(2)
_exptl_crystal_description     'Prism'
_exptl_crystal_colour     'purple'
_exptl_crystal_size_max     0.20
_exptl_crystal_size_mid     0.18
_exptl_crystal_size_min     0.12
_exptl_crystal_density_diffrn     1.536
_exptl_crystal_density_meas     ?
_exptl_crystal_density_method     'not measured'
_exptl_crystal_F_000     800
_exptl_absorpt_coefficient_mu     0.797
_exptl_absorpt_correction_type     multi-scan
_exptl_absorpt_process_details     '(SADABS; Bruker, 2007)'
_exptl_absorpt_correction_T_min     0.870
_exptl_absorpt_correction_T_max     0.954
_exptl_special_details
;
;
_diffrn_ambient_temperature     293(2)
_diffrn_radiation_type     MoK\a
_diffrn_radiation_wavelength     0.71073
_diffrn_radiation_source     'fine-focus sealed tube'
_diffrn_radiation_monochromator     graphite
_diffrn_measurement_device_type     'Bruker APEXII CCD area-detector'
_diffrn_measurement_method     '\f and \w'
_diffrn_detector_area_resol_mean     ?
_diffrn_reflns_number     27811
_diffrn_reflns_av_R_equivalents     0.0279
_diffrn_reflns_av_sigmaI/netI     0.0235
_diffrn_reflns_theta_min     2.55
_diffrn_reflns_theta_max     32.17
_diffrn_reflns_theta_full     32.17
_diffrn_measured_fraction_theta_max     0.991
_diffrn_measured_fraction_theta_full     0.991
_diffrn_reflns_limit_h_min     -16
_diffrn_reflns_limit_h_max     15
_diffrn_reflns_limit_k_min     0
_diffrn_reflns_limit_k_max     18
_diffrn_reflns_limit_l_min     0
_diffrn_reflns_limit_l_max     19
_diffrn_standards_number     ?
_diffrn_standards_interval_count     ?
_diffrn_standards_interval_time     ?
_diffrn_standards_decay_%     ?
_refine_special_details
;
Refinement of <i>F</i>\^2\^ against ALL reflections. The weighted
<i>R</i>-factor <i>wR</i> and goodness of fit <i>S</i> are based on
<i>F</i>\^2\^, conventional <i>R</i>-factors <i>R</i> are based on <i>F</i>,
with <i>F</i> set to zero for negative <i>F</i>\^2\^. The threshold expression
of <i>F</i>\^2\^ > \s(<i>F</i>\^2\^) is used only for calculating
<i>R</i>-factors(gt) <i>etc</i>. and is not relevant to the choice of
reflections for refinement. <i>R</i>-factors based on <i>F</i>\^2\^ are
statistically about twice as large as those based on <i>F</i>, and <i>R</i>-
factors based on ALL data will be even larger.
;
_reflns_number_total     5968
_reflns_number_gt     5241
_reflns_threshold_expression     I>2\s(I)
_refine_ls_structure_factor_coef     Fsqd
_refine_ls_matrix_type     full
_refine_ls_R_factor_all     0.0461
_refine_ls_R_factor_gt     0.0393
_refine_ls_wR_factor_gt     0.0938
_refine_ls_wR_factor_ref     0.0967
_refine_ls_goodness_of_fit_ref     1.134
_refine_ls_restrained_S_all     1.134
_refine_ls_number_reflns     5968
_refine_ls_number_parameters     250
_refine_ls_number_restraints     0
_refine_ls_hydrogen_treatment     constr
_refine_ls_weighting_scheme     calc
_refine_ls_weighting_details
         'calc w=1/[\s^2^(Fo^2^)+(0.0357P)^2^+1.5751P] where P=(Fo^2^+2Fc^2^)/3'
_atom_sites_solution_hydrogens     geom
_atom_sites_solution_primary     direct
_atom_sites_solution_secondary     difmap
_refine_ls_shift/su_max     0.000
_refine_ls_shift/su_mean     0.000
_refine_diff_density_max     0.727
_refine_diff_density_min     -1.342
_refine_ls_extinction_method     none
_refine_ls_extinction_coef     ?
loop_
    _atom_type_symbol
    _atom_type_description
    _atom_type_scat_dispersion_real
    _atom_type_scat_dispersion_imag
    _atom_type_scat_source
    'C' 'C' 0.0033 0.0016
                         'International Tables Vol C Tables 4.2.6.8 and 6.1.1.4'
    'H' 'H' 0.0000 0.0000
                         'International Tables Vol C Tables 4.2.6.8 and 6.1.1.4'
    'N' 'N' 0.0061 0.0033
                         'International Tables Vol C Tables 4.2.6.8 and 6.1.1.4'
    'O' 'O' 0.0106 0.0060
                         'International Tables Vol C Tables 4.2.6.8 and 6.1.1.4'
    'Cl' 'Cl' 0.1484 0.1585
                         'International Tables Vol C Tables 4.2.6.8 and 6.1.1.4'
    'Fe' 'Fe' 0.3463 0.8444
                         'International Tables Vol C Tables 4.2.6.8 and 6.1.1.4'
_computing_data_collection     'APEX2 (Bruker, 2007)'
_computing_cell_refinement     'SAINT (Bruker, 2007)'
_computing_data_reduction     'SAINT (Bruker, 2007)'
_computing_structure_solution     'SIR2004 (Burla <i>et al.</i>, 2005)'
_computing_structure_refinement     'SHELXL97 (Sheldrick, 2008)'
_computing_molecular_graphics
   'ORTEPIII (Burnett & Johnson, 1996) and ORTEP-3 for Windows (Farrugia, 1997)'
_computing_publication_material     'publCIF (Westrip 2010)'
loop_
    _atom_site_type_symbol
    _atom_site_label
    _atom_site_fract_x
    _atom_site_fract_y
    _atom_site_fract_z
    _atom_site_U_iso_or_equiv
    _atom_site_adp_type
    _atom_site_calc_flag
    _atom_site_refinement_flags
    _atom_site_occupancy
    _atom_site_symmetry_multiplicity
    _atom_site_disorder_assembly
    _atom_site_disorder_group
    Sn Sn1 0.5000 0.0000 0.5000 0.02969(7) Uani d S 1 2 . .
    N N2 0.50052(16) 0.15106(14) 0.43522(13) 0.0276(3) Uani d . 1 1 A .
    N N1 0.63300(16) 0.04991(14) 0.65913(13) 0.0269(3) Uani d . 1 1 A .
    O O1 0.65060(16) -0.03859(15) 0.45502(15) 0.0389(4) Uani d P 0.50 1 A 1
    N N3 0.8546(4) 0.0655(5) 0.5244(4) 0.0513(12) Uani d P 0.50 1 A 1
    C C23 0.7509(6) 0.0155(5) 0.4921(5) 0.0479(13) Uani d P 0.50 1 A 1
    O O2 0.65060(16) -0.03859(15) 0.45502(15) 0.0389(4) Uani d P 0.50 1 A 2
    H H2A 0.6917 -0.0883 0.4933 0.058 Uiso d PR 0.50 1 A 2
    C C1 0.68716(18) -0.01306(15) 0.75191(15) 0.0245(3) Uani d . 1 1 . .
    C C2 0.78155(19) 0.04888(16) 0.84031(15) 0.0259(4) Uani d . 1 1 A .
    H H2 0.8319 0.0262 0.9130 0.031 Uiso calc R 1 1 . .
    C C3 0.78367(19) 0.14687(17) 0.79813(16) 0.0274(4) Uani d . 1 1 . .
    H H3 0.8360 0.2030 0.8365 0.033 Uiso calc R 1 1 A .
    C C4 0.68969(18) 0.14729(16) 0.68298(16) 0.0262(4) Uani d . 1 1 A .
    C C5 0.66400(19) 0.23239(16) 0.60800(16) 0.0266(4) Uani d . 1 1 . .
    C C6 0.57669(19) 0.23375(16) 0.49389(16) 0.0268(4) Uani d . 1 1 A .
    C C7 0.55237(19) 0.32147(16) 0.41809(17) 0.0284(4) Uani d . 1 1 . .
    H H7 0.5903 0.3878 0.4360 0.034 Uiso calc R 1 1 A .
    C C8 0.46382(19) 0.29004(16) 0.31546(16) 0.0279(4) Uani d . 1 1 A .
    H H8 0.4310 0.3306 0.2505 0.033 Uiso calc R 1 1 . .
    C C9 0.43046(18) 0.18217(16) 0.32611(15) 0.0253(4) Uani d . 1 1 . .
    C C10 0.65856(18) -0.11936(16) 0.75997(15) 0.0247(3) Uani d . 1 1 . .
    C C11 0.73248(19) -0.17185(16) 0.87048(15) 0.0251(3) Uani d . 1 1 . .
    C C12 0.8373(2) -0.23659(18) 0.88507(17) 0.0314(4) Uani d . 1 1 A .
    H H12 0.8602 -0.2483 0.8253 0.038 Uiso calc R 1 1 . .
    C C13 0.9080(2) -0.2840(2) 0.98771(19) 0.0376(5) Uani d . 1 1 . .
    H H13 0.9778 -0.3274 0.9964 0.045 Uiso calc R 1 1 A .
    C C14 0.8756(2) -0.2673(2) 1.07638(18) 0.0387(5) Uani d . 1 1 A .
    H H14 0.9238 -0.2986 1.1454 0.046 Uiso calc R 1 1 . .
    C C15 0.7702(3) -0.2033(2) 1.06295(18) 0.0393(5) Uani d . 1 1 . .
    H H15 0.7475 -0.1924 1.1229 0.047 Uiso calc R 1 1 A .
    C C16 0.6988(2) -0.15561(19) 0.96030(17) 0.0334(4) Uani d . 1 1 A .
    H H16 0.6285 -0.1128 0.9516 0.040 Uiso calc R 1 1 . .
    C C17 0.74361(19) 0.32920(16) 0.65294(17) 0.0280(4) Uani d . 1 1 A .
    C C18 0.8459(2) 0.35026(19) 0.62357(18) 0.0341(4) Uani d . 1 1 . .
    H H18 0.8621 0.3061 0.5740 0.041 Uiso calc R 1 1 A .
    C C19 0.9245(2) 0.4378(2) 0.6684(2) 0.0448(6) Uani d . 1 1 A .
    H H19 0.9926 0.4522 0.6481 0.054 Uiso calc R 1 1 . .
    C C20 0.9024(3) 0.5030(2) 0.7422(3) 0.0563(8) Uani d . 1 1 . .
    H H20 0.9560 0.5608 0.7725 0.068 Uiso calc R 1 1 A .
    C C21 0.8015(4) 0.4829(2) 0.7712(3) 0.0622(9) Uani d . 1 1 A .
    H H21 0.7861 0.5275 0.8208 0.075 Uiso calc R 1 1 . .
    C C22 0.7216(3) 0.3962(2) 0.7270(3) 0.0490(6) Uani d . 1 1 . .
    H H22 0.6530 0.3831 0.7472 0.059 Uiso calc R 1 1 A .
loop_
    _atom_site_aniso_label
    _atom_site_aniso_U_11
    _atom_site_aniso_U_22
    _atom_site_aniso_U_33
    _atom_site_aniso_U_12
    _atom_site_aniso_U_13
    _atom_site_aniso_U_23
    Sn1 0.03022(10) 0.02873(10) 0.02008(9) -0.01209(8) 0.00016(7) 0.00446(7)
    N2 0.0283(8) 0.0275(8) 0.0206(7) -0.0088(6) 0.0037(6) 0.0030(6)
    N1 0.0266(7) 0.0268(8) 0.0208(7) -0.0068(6) 0.0031(6) 0.0026(6)
    O1 0.0350(8) 0.0416(9) 0.0396(9) 0.0014(7) 0.0149(7) 0.0072(7)
    N3 0.037(2) 0.076(4) 0.044(2) -0.013(2) 0.0184(19) -0.005(2)
    C23 0.048(3) 0.055(3) 0.040(3) 0.001(2) 0.017(2) 0.005(2)
    O2 0.0350(8) 0.0416(9) 0.0396(9) 0.0014(7) 0.0149(7) 0.0072(7)
    C1 0.0231(8) 0.0279(9) 0.0195(7) -0.0017(7) 0.0057(6) 0.0009(6)
    C2 0.0249(8) 0.0288(9) 0.0202(7) -0.0008(7) 0.0055(6) -0.0021(7)
    C3 0.0247(8) 0.0305(10) 0.0224(8) -0.0054(7) 0.0049(7) -0.0033(7)
    C4 0.0240(8) 0.0283(9) 0.0221(8) -0.0063(7) 0.0054(6) -0.0011(7)
    C5 0.0257(8) 0.0256(9) 0.0248(8) -0.0073(7) 0.0066(7) -0.0009(7)
    C6 0.0257(8) 0.0264(9) 0.0241(8) -0.0074(7) 0.0060(7) 0.0018(7)
    C7 0.0287(9) 0.0254(9) 0.0280(9) -0.0068(7) 0.0085(7) 0.0032(7)
    C8 0.0283(9) 0.0278(9) 0.0254(8) -0.0035(7) 0.0088(7) 0.0053(7)
    C9 0.0247(8) 0.0268(9) 0.0217(7) -0.0038(7) 0.0068(6) 0.0031(6)
    C10 0.0237(8) 0.0288(9) 0.0196(7) -0.0027(7) 0.0070(6) 0.0020(6)
    C11 0.0268(8) 0.0247(8) 0.0199(7) -0.0035(7) 0.0056(6) 0.0005(6)
    C12 0.0309(9) 0.0356(11) 0.0238(8) 0.0024(8) 0.0072(7) -0.0005(7)
    C13 0.0311(10) 0.0377(12) 0.0327(10) 0.0004(9) 0.0017(8) 0.0033(9)
    C14 0.0376(11) 0.0405(12) 0.0259(9) -0.0074(10) 0.0008(8) 0.0086(8)
    C15 0.0485(13) 0.0441(13) 0.0249(9) -0.0062(11) 0.0148(9) 0.0042(9)
    C16 0.0388(11) 0.0375(11) 0.0264(9) 0.0011(9) 0.0159(8) 0.0033(8)
    C17 0.0271(8) 0.0241(9) 0.0266(8) -0.0052(7) 0.0049(7) 0.0009(7)
    C18 0.0323(10) 0.0344(11) 0.0311(10) -0.0076(8) 0.0084(8) 0.0010(8)
    C19 0.0340(11) 0.0420(13) 0.0462(13) -0.0153(10) 0.0042(10) 0.0105(11)
    C20 0.0528(16) 0.0293(12) 0.0615(18) -0.0169(11) -0.0019(13) -0.0039(12)
    C21 0.067(2) 0.0404(16) 0.075(2) -0.0133(14) 0.0255(18) -0.0291(15)
    C22 0.0483(14) 0.0454(15) 0.0580(16) -0.0131(12) 0.0265(13) -0.0187(12)
_geom_special_details
;
 All esds (except the esd in the dihedral angle between two l.s. planes)
 are estimated using the full covariance matrix.  The cell esds are taken
 into account individually in the estimation of esds in distances, angles
 and torsion angles; correlations between esds in cell parameters are only
 used when they are defined by crystal symmetry.  An approximate (isotropic)
 treatment of cell esds is used for estimating esds involving l.s. planes.
;
loop_
    _geom_bond_atom_site_label_1
    _geom_bond_atom_site_label_2
    _geom_bond_site_symmetry_2
    _geom_bond_distance
    _geom_bond_publ_flag
    Sn1 O2 3_656 2.0737(18) ?
    Sn1 O1 3_656 2.0737(18) ?
    Sn1 O1 . 2.0737(18) ?
    Sn1 N2 3_656 2.0976(17) ?
    Sn1 N2 . 2.0976(17) ?
    Sn1 N1 . 2.1018(16) ?
    Sn1 N1 3_656 2.1018(16) ?
    N2 C6 . 1.374(2) ?
    N2 C9 . 1.375(2) ?
    N1 C4 . 1.368(3) ?
    N1 C1 . 1.369(2) ?
    O1 C23 . 1.241(6) ?
    O1 H2A . 0.8202 ?
    N3 C23 . 1.244(7) ?
    C23 H2A . 1.4810 ?
    C1 C10 . 1.402(3) ?
    C1 C2 . 1.442(3) ?
    C2 C3 . 1.365(3) ?
    C2 H2 . 0.9300 ?
    C3 C4 . 1.442(3) ?
    C3 H3 . 0.9300 ?
    C4 C5 . 1.407(3) ?
    C5 C6 . 1.410(3) ?
    C5 C17 . 1.494(3) ?
    C6 C7 . 1.440(3) ?
    C7 C8 . 1.363(3) ?
    C7 H7 . 0.9300 ?
    C8 C9 . 1.442(3) ?
    C8 H8 . 0.9300 ?
    C9 C10 3_656 1.408(3) ?
    C10 C9 3_656 1.408(3) ?
    C10 C11 . 1.496(3) ?
    C11 C12 . 1.388(3) ?
    C11 C16 . 1.390(3) ?
    C12 C13 . 1.386(3) ?
    C12 H12 . 0.9300 ?
    C13 C14 . 1.368(4) ?
    C13 H13 . 0.9300 ?
    C14 C15 . 1.391(4) ?
    C14 H14 . 0.9300 ?
    C15 C16 . 1.389(3) ?
    C15 H15 . 0.9300 ?
    C16 H16 . 0.9300 ?
    C17 C18 . 1.385(3) ?
    C17 C22 . 1.386(3) ?
    C18 C19 . 1.393(3) ?
    C18 H18 . 0.9300 ?
    C19 C20 . 1.370(5) ?
    C19 H19 . 0.9300 ?
    C20 C21 . 1.364(5) ?
    C20 H20 . 0.9300 ?
    C21 C22 . 1.390(4) ?
    C21 H21 . 0.9300 ?
    C22 H22 . 0.9300 ?
loop_
    _geom_angle_atom_site_label_1
    _geom_angle_atom_site_label_2
    _geom_angle_atom_site_label_3
    _geom_angle_site_symmetry_1
    _geom_angle_site_symmetry_3
    _geom_angle
    _geom_angle_publ_flag
    O2 Sn1 O1 3_656 3_656 0.00(4) ?
    O2 Sn1 O1 3_656 . 180.0 ?
    O1 Sn1 O1 3_656 . 180.0 ?
    O2 Sn1 N2 3_656 3_656 87.88(7) ?
    O1 Sn1 N2 3_656 3_656 87.88(7) ?
    O1 Sn1 N2 . 3_656 92.12(7) ?
    O2 Sn1 N2 3_656 . 92.12(7) ?
    O1 Sn1 N2 3_656 . 92.12(7) ?
    O1 Sn1 N2 . . 87.88(7) ?
    N2 Sn1 N2 3_656 . 180.0 ?
    O2 Sn1 N1 3_656 . 89.10(7) ?
    O1 Sn1 N1 3_656 . 89.10(7) ?
    O1 Sn1 N1 . . 90.90(7) ?
    N2 Sn1 N1 3_656 . 89.75(6) ?
    N2 Sn1 N1 . . 90.25(6) ?
    O2 Sn1 N1 3_656 3_656 90.90(7) ?
    O1 Sn1 N1 3_656 3_656 90.90(7) ?
    O1 Sn1 N1 . 3_656 89.10(7) ?
    N2 Sn1 N1 3_656 3_656 90.25(6) ?
    N2 Sn1 N1 . 3_656 89.75(6) ?
    N1 Sn1 N1 . 3_656 180.0 ?
    C6 N2 C9 . . 108.73(16) ?
    C6 N2 Sn1 . . 125.33(13) ?
    C9 N2 Sn1 . . 125.86(13) ?
    C4 N1 C1 . . 109.20(15) ?
    C4 N1 Sn1 . . 125.12(13) ?
    C1 N1 Sn1 . . 125.33(13) ?
    C23 O1 Sn1 . . 118.8(3) ?
    C23 O1 H2A . . 89.5 ?
    Sn1 O1 H2A . . 109.4 ?
    O1 C23 N3 . . 175.3(6) ?
    O1 C23 H2A . . 33.6 ?
    N3 C23 H2A . . 144.8 ?
    N1 C1 C10 . . 126.57(17) ?
    N1 C1 C2 . . 107.80(17) ?
    C10 C1 C2 . . 125.62(17) ?
    C3 C2 C1 . . 107.66(16) ?
    C3 C2 H2 . . 126.2 ?
    C1 C2 H2 . . 126.2 ?
    C2 C3 C4 . . 107.30(17) ?
    C2 C3 H3 . . 126.3 ?
    C4 C3 H3 . . 126.3 ?
    N1 C4 C5 . . 126.31(17) ?
    N1 C4 C3 . . 108.03(17) ?
    C5 C4 C3 . . 125.64(18) ?
    C4 C5 C6 . . 126.92(18) ?
    C4 C5 C17 . . 116.08(16) ?
    C6 C5 C17 . . 116.89(17) ?
    N2 C6 C5 . . 125.89(18) ?
    N2 C6 C7 . . 107.95(16) ?
    C5 C6 C7 . . 126.15(18) ?
    C8 C7 C6 . . 107.83(17) ?
    C8 C7 H7 . . 126.1 ?
    C6 C7 H7 . . 126.1 ?
    C7 C8 C9 . . 107.36(17) ?
    C7 C8 H8 . . 126.3 ?
    C9 C8 H8 . . 126.3 ?
    N2 C9 C10 . 3_656 125.74(18) ?
    N2 C9 C8 . . 108.13(16) ?
    C10 C9 C8 3_656 . 126.13(17) ?
    C1 C10 C9 . 3_656 126.59(17) ?
    C1 C10 C11 . . 116.56(16) ?
    C9 C10 C11 3_656 . 116.83(17) ?
    C12 C11 C16 . . 119.03(18) ?
    C12 C11 C10 . . 120.18(18) ?
    C16 C11 C10 . . 120.79(19) ?
    C13 C12 C11 . . 120.7(2) ?
    C13 C12 H12 . . 119.7 ?
    C11 C12 H12 . . 119.7 ?
    C14 C13 C12 . . 120.3(2) ?
    C14 C13 H13 . . 119.9 ?
    C12 C13 H13 . . 119.9 ?
    C13 C14 C15 . . 119.8(2) ?
    C13 C14 H14 . . 120.1 ?
    C15 C14 H14 . . 120.1 ?
    C16 C15 C14 . . 120.2(2) ?
    C16 C15 H15 . . 119.9 ?
    C14 C15 H15 . . 119.9 ?
    C15 C16 C11 . . 120.0(2) ?
    C15 C16 H16 . . 120.0 ?
    C11 C16 H16 . . 120.0 ?
    C18 C17 C22 . . 119.0(2) ?
    C18 C17 C5 . . 119.1(2) ?
    C22 C17 C5 . . 121.9(2) ?
    C17 C18 C19 . . 119.8(2) ?
    C17 C18 H18 . . 120.1 ?
    C19 C18 H18 . . 120.1 ?
    C20 C19 C18 . . 120.7(3) ?
    C20 C19 H19 . . 119.7 ?
    C18 C19 H19 . . 119.7 ?
    C21 C20 C19 . . 119.8(2) ?
    C21 C20 H20 . . 120.1 ?
    C19 C20 H20 . . 120.1 ?
    C20 C21 C22 . . 120.5(3) ?
    C20 C21 H21 . . 119.8 ?
    C22 C21 H21 . . 119.8 ?
    C17 C22 C21 . . 120.3(3) ?
    C17 C22 H22 . . 119.9 ?
    C21 C22 H22 . . 119.9 ?
data_global
_journal_date_recd_electronic     2011-06-01
_journal_date_accepted     2011-06-03
_journal_name_full     'Acta Crystallographica, Section E'
_journal_year     2011
_journal_volume     67
_journal_issue      7
_journal_page_first     m903
_journal_page_last     m904
_journal_paper_category     QM
_journal_coeditor_code     DN2696
_publ_contact_author_name     'Dr Habib Nasri'
_publ_contact_author_address
;
D\'epartement de Chimie
Facult\'e des Sciences de Monastir
Avenue de l'environnement
5019 Monastir
Tunisia
;
_publ_contact_author_email     hnasri1@gmail.com
_publ_contact_author_fax     '0021673500278'
_publ_contact_author_phone     '0021673500280'
_publ_section_title
;\
Substitutional disorder in
bis[(cyanato-\k<i>O</i>)/hydroxido(0.5/0.5)](5,10,15,20-\
tetraphenylporphyrinato-\k^4^<i>N</i>)tin(IV)
;
loop_
    _publ_author_name
    _publ_author_footnote
    _publ_author_address
    'Ben Moussa, Imen' .
;
D\'epartement de Chimie
Facult\'e des Sciences de Monastir
Universit\'e de Monastir
Avenue de l'Environnement
5019 Monastir
Tunisia
;
    'Belkhiria, Mohamed Salah' .
;
D\'epartement de Chimie
Facult\'e des Sciences de Monastir
Universit\'e de Monastir
Avenue de l'Environnement
5019 Monastir
Tunisia
;
    'Najmudin, Shabir' .
;
Faculdade de Medicina Veterin\'aria,
 Universidade T\'ecnica de Lisboa,
Avenida da Universidade T\'ecnica,
1300-477 Lisboa, Portugal
;
    'Bonifacio, Cecilia' .
;
Departamento de Qu\'imica, FCT-UNL, 2829-516 Caparica,
 Portugal
;
    'Nasri, Habib' .
;
D\'epartement de Chimie
Facult\'e des Sciences de Monastir
Universit\'e de Monastir
Avenue de l'Environnement
5019 Monastir
Tunisia
;
_publ_section_synopsis     .
