# Supplementary material for: Substitutional disorder in bis­[(cyanato-κO)/hydroxido(0.5/0.5)](5,10,15,20-tetra­phenyl­porphyrinato-κ4 N)tin(IV)
Source: Acta Crystallogr Sect E Struct Rep Online. 2011 Jun 11;67(Pt 7):m903–4. doi: 10.1107/S1600536811021544 (PMC3152010; doi:10.1107/S1600536811021544)
Supplement: Supplementary file 2 [file e-67-0m903-Isup2.hkl]

#
# h,k,l, Fc-squared, Fo-squared, sigma(Fo-squared) and status flag
#
data_I
_shelx_title 'Structure de porphyrine d'etain (cyanato)'
_shelx_refln_list_code          4
_shelx_F_calc_maximum      197.66
_exptl_crystal_F_000       800.00
_reflns_d_resolution_high  0.6674
 
loop_
 _symmetry_equiv_pos_as_xyz
 'x, y, z'
 '-x, y+1/2, -z+1/2'
 '-x, -y, -z'
 'x, -y-1/2, z-1/2'
 
_cell_length_a    11.2943
_cell_length_b    12.6972
_cell_length_c    13.0711
_cell_angle_alpha  90.000
_cell_angle_beta  114.251
_cell_angle_gamma  90.000
 
_shelx_F_squared_multiplier     1.000
 
loop_
 _refln_index_h
 _refln_index_k
 _refln_index_l
 _refln_F_squared_calc
 _refln_F_squared_meas
 _refln_F_squared_sigma
 _refln_observed_status
   2   0   0     1111.05     1381.59     15.45 o
   3   0   0     8642.70     9544.24     76.47 o
   4   0   0     3387.09     2927.99     29.41 o
   5   0   0    11096.45    11733.03    109.28 o
   6   0   0     4074.71     4090.19     41.42 o
   7   0   0     3348.07     3150.98     33.73 o
   8   0   0     1215.94     1191.89     16.40 o
   9   0   0      201.47      194.59      8.00 o
  10   0   0      345.41      356.35     11.29 o
  11   0   0      655.69      678.73     19.16 o
  12   0   0      907.41      942.73     38.39 o
  13   0   0      255.81      276.61     13.68 o
  14   0   0      542.28      611.73     20.98 o
  15   0   0      241.73      252.35     20.53 o
   1   1   0        2.23        1.17      0.65 o
   2   1   0     1287.90     1126.70      8.76 o
   3   1   0      573.51      639.84      6.51 o
   4   1   0      115.68      144.38      2.82 o
   5   1   0        3.64        8.85      1.18 o
   6   1   0      298.40      336.10      5.47 o
   7   1   0       16.94       26.57      2.05 o
   8   1   0       39.43       40.43      2.59 o
   9   1   0       36.99       39.24      3.16 o
  10   1   0       60.23       60.11      4.01 o
  11   1   0       33.37       36.09      4.33 o
  12   1   0       15.67        9.77      3.83 o
  13   1   0       18.09       15.29      4.31 o
  14   1   0        1.37        2.76      5.67 o
  15   1   0        0.61        7.30      5.72 o
   1   2   0     2414.16     2010.57     27.92 o
   2   2   0     2020.31     2041.20     19.07 o
   3   2   0      167.45      184.03      4.14 o
   4   2   0     2689.79     2381.26     19.86 o
   5   2   0     2598.80     2527.08     19.54 o
   6   2   0     4968.55     4959.21     37.95 o
   7   2   0     7617.49     7674.06     54.88 o
   8   2   0     2026.09     2059.71     18.01 o
   9   2   0     1437.85     1434.81     14.76 o
  10   2   0     1444.83     1477.61     19.31 o
  11   2   0      459.62      477.58     10.18 o
  12   2   0      131.50      145.66      6.79 o
  13   2   0      146.68      168.99      9.53 o
  14   2   0      265.96      283.13     13.71 o
  15   2   0      131.15      133.46     11.76 o
   1   3   0     5934.67     7344.06     59.28 o
   2   3   0    10992.92    12320.83    123.51 o
   3   3   0        4.06        3.87      0.94 o
   4   3   0      593.23      699.14      9.01 o
   5   3   0      254.36      230.52      5.15 o
   6   3   0       10.42       25.84      1.63 o
   7   3   0      315.67      336.43      6.16 o
   8   3   0       37.92       34.67      2.38 o
   9   3   0        0.03        7.67      1.76 o
  10   3   0      143.65      131.92      5.09 o
  11   3   0       63.79       72.74      4.32 o
  12   3   0       44.70       39.75      5.93 o
  13   3   0       63.36       64.50      7.30 o
  14   3   0      135.38      138.81     10.57 o
  15   3   0        0.02        0.78      5.82 o
   0   4   0    15480.09    15360.00    173.67 o
   1   4   0     1500.34     1410.60     14.76 o
   2   4   0     7119.72     7621.51     71.52 o
   3   4   0     7919.27     7704.54    102.16 o
   4   4   0      184.34      109.00      4.89 o
   5   4   0     2044.13     2075.38     24.11 o
   6   4   0     1816.59     1737.07     17.19 o
   7   4   0     2713.13     2496.44     23.77 o
   8   4   0     1161.37     1138.79     14.89 o
   9   4   0      190.47      193.84      7.73 o
  10   4   0      649.59      622.60     14.28 o
  11   4   0      372.26      369.33     10.95 o
  12   4   0      493.71      538.14     13.77 o
  13   4   0      236.24      238.75     11.14 o
  14   4   0       72.60       80.53      8.37 o
  15   4   0      134.22      137.14     11.82 o
   1   5   0       38.53       30.49      2.01 o
   2   5   0     1318.66     1429.88     15.26 o
   3   5   0       15.13       76.47      3.23 o
   4   5   0      147.64      142.94      5.96 o
   5   5   0      105.63       93.98      5.93 o
   6   5   0      568.43      556.94      8.38 o
   7   5   0      176.74      163.56      4.16 o
   8   5   0       19.83       19.91      2.68 o
   9   5   0      208.08      205.21      9.80 o
  10   5   0       19.48       20.74      4.24 o
  11   5   0       73.17       69.38      6.07 o
  12   5   0      119.55      132.36      8.10 o
  13   5   0       65.97       74.50     10.64 o
  14   5   0        2.44       13.59      6.79 o
   0   6   0    15475.26    15041.23    240.10 o
   1   6   0     8439.43     8809.92     89.01 o
   2   6   0     1430.61     1377.51     18.26 o
   3   6   0     4529.95     4359.96     53.08 o
   4   6   0    10258.62    10653.95    123.39 o
   5   6   0     4357.43     4450.75     56.85 o
   6   6   0     1394.13     1381.28     23.91 o
   7   6   0     1123.84     1050.89     15.57 o
   8   6   0      980.11      997.91     15.51 o
   9   6   0      660.68      696.61     12.84 o
  10   6   0      957.93      920.42     18.65 o
  11   6   0      551.26      553.57     13.62 o
  12   6   0      304.69      320.13     11.37 o
  13   6   0      167.06      161.97     11.86 o
  14   6   0       81.33       83.97     10.31 o
   1   7   0       10.07       36.32      2.97 o
   2   7   0     2218.09     2211.88     25.29 o
   3   7   0        3.41       20.57      4.79 o
   4   7   0      225.63      219.34      5.79 o
   5   7   0      356.56      393.54     14.10 o
   6   7   0      359.46      315.86      9.88 o
   7   7   0       85.92       84.24      7.44 o
   8   7   0        6.76       11.74      2.99 o
   9   7   0       17.10       27.78      4.84 o
  10   7   0        4.45        1.31      4.21 o
  11   7   0       21.70       36.90      5.97 o
  12   7   0        0.11        3.47      5.36 o
  13   7   0       35.76       45.25      8.43 o
  14   7   0       91.09       78.71     10.34 o
   0   8   0     2682.58     2732.49     50.35 o
   1   8   0     1964.79     1968.83     23.65 o
   2   8   0     1338.20     1281.56     18.00 o
   3   8   0     2106.53     2064.22     34.46 o
   4   8   0      910.14      838.74     16.67 o
   5   8   0     3010.96     2959.72     42.10 o
   6   8   0     3984.30     3666.09     45.60 o
   7   8   0      962.79      933.25     20.18 o
   8   8   0      513.63      519.11     12.92 o
   9   8   0      582.27      585.90     21.95 o
  10   8   0     1054.36      993.77     20.17 o
  11   8   0      771.52      803.44     22.01 o
  12   8   0      448.00      468.72     15.85 o
  13   8   0      285.68      256.44     13.07 o
  14   8   0       68.35       37.26     19.41 o
   1   9   0      106.45      132.69      5.79 o
   2   9   0       14.52       29.64      2.92 o
   3   9   0      119.70      119.20      6.00 o
   4   9   0      237.67      215.74      8.23 o
   5   9   0      136.38      131.78      8.85 o
   6   9   0      229.58      193.19     10.67 o
   7   9   0       84.21       90.61      7.60 o
   8   9   0        0.30       -0.68      3.48 o
   9   9   0      108.15      112.26     13.11 o
  10   9   0      109.04      101.22      9.35 o
  11   9   0       24.78       36.65     10.81 o
  12   9   0       26.40       21.14      7.27 o
  13   9   0       29.41       39.08      7.66 o
   0  10   0      180.04      221.17     10.66 o
   1  10   0     1201.77     1212.10     22.11 o
   2  10   0     2525.55     2536.73     32.97 o
   3  10   0     1468.22     1575.16     24.81 o
   4  10   0     1876.07     1845.66     25.37 o
   5  10   0     1300.84     1289.86     28.31 o
   6  10   0      112.78      144.92      9.99 o
   7  10   0      391.32      397.49     15.83 o
   8  10   0      360.42      366.79     18.61 o
   9  10   0      239.19      196.85     12.99 o
  10  10   0      362.40      369.49     15.18 o
  11  10   0       87.83       92.67     11.62 o
  12  10   0      189.50      158.77     14.21 o
  13  10   0      156.37      139.81     12.70 o
   1  11   0      361.53      301.54      8.91 o
   2  11   0      122.10      125.75      5.56 o
   3  11   0      279.20      258.00     10.08 o
   4  11   0        0.29       18.54      4.58 o
   5  11   0       27.84       47.89      6.39 o
   6  11   0       21.22        5.50      5.14 o
   7  11   0      102.29       96.51     11.01 o
   8  11   0      581.58      559.79     34.15 o
   9  11   0       88.01       69.37     13.00 o
  10  11   0        0.19        2.78     11.06 o
  11  11   0        2.05        3.48      8.59 o
  12  11   0       96.89      119.56     13.58 o
   0  12   0     1414.27     1459.95     27.90 o
   1  12   0      838.63      841.40     14.81 o
   2  12   0      808.35      814.60     15.14 o
   3  12   0     1246.05     1253.47     23.52 o
   4  12   0     1416.30     1411.65     38.70 o
   5  12   0     1287.64     1246.51     47.16 o
   6  12   0      315.88      285.79     11.73 o
   7  12   0       11.73        7.70      6.06 o
   8  12   0      275.30      238.69     17.70 o
   9  12   0      627.04      651.00     28.95 o
  10  12   0      242.09      271.62     20.58 o
  11  12   0      252.40      245.05     20.98 o
   1  13   0       51.18       52.13      5.50 o
   2  13   0        6.16       18.65      3.83 o
   3  13   0       11.40       34.94      5.72 o
   4  13   0        0.32       29.45      5.65 o
   5  13   0       24.33       31.05      6.21 o
   6  13   0       11.15       27.19      5.93 o
   7  13   0       39.95       33.40      7.79 o
   8  13   0        0.49       -4.21      6.76 o
   9  13   0        1.91       -4.85     10.48 o
  10  13   0       21.56       15.61     10.82 o
  11  13   0       82.53      121.10     18.21 o
   0  14   0      669.30      671.75     29.49 o
   1  14   0      167.78      186.21     10.69 o
   2  14   0      803.46      824.14     15.82 o
   3  14   0      907.62      862.83     20.04 o
   4  14   0      456.73      483.93     15.05 o
   5  14   0      949.11      931.91     21.92 o
   6  14   0      552.22      481.36     15.88 o
   7  14   0      641.69      629.23     20.06 o
   8  14   0      153.68      154.47     16.60 o
   9  14   0      251.58      219.39     19.86 o
  10  14   0      676.48      662.25     32.65 o
   1  15   0        0.02       12.90      4.44 o
   2  15   0        9.16       21.18      4.21 o
   3  15   0       66.60       81.36      9.72 o
   4  15   0        1.66       15.80      5.76 o
   5  15   0      115.23      153.73     20.68 o
   6  15   0       84.72       72.88     10.59 o
   7  15   0        1.49       14.51      7.31 o
   8  15   0      144.43      145.62     17.13 o
   9  15   0       51.09       52.62     13.64 o
   0  16   0      206.93      205.68     17.46 o
   1  16   0      247.81      245.42     11.81 o
   2  16   0      448.94      461.15     17.18 o
   3  16   0      234.84      239.63     38.42 o
   4  16   0      119.84      134.50     14.42 o
   5  16   0       80.13       45.39     11.16 o
   6  16   0       44.04       30.06      8.56 o
   7  16   0      170.56      178.89     24.42 o
   8  16   0       94.74       61.31     17.66 o
   1  17   0       27.12       31.41      6.50 o
   2  17   0       33.27       42.76     10.10 o
   3  17   0        0.04       -2.27      7.51 o
   4  17   0        7.46       -1.55      8.23 o
   5  17   0        1.40       -2.14      8.34 o
   6  17   0       16.62       12.85     12.81 o
   0  18   0      531.32      520.96     48.51 o
   1  18   0      164.56      154.78     14.61 o
   2  18   0      117.06      135.97     14.83 o
   3  18   0       74.14       77.99     12.86 o
   4  18   0      117.39      125.60     15.64 o
 -15   1   1      159.21      166.09     10.09 o
 -14   1   1      148.65      174.25      8.14 o
 -13   1   1      341.63      397.68     10.98 o
 -12   1   1      891.78      948.44     16.71 o
 -11   1   1      851.15      834.05     12.83 o
 -10   1   1      121.16      148.30      5.31 o
  -9   1   1     1145.96     1157.02     11.70 o
  -8   1   1     3719.18     3746.52     28.09 o
  -7   1   1     6123.60     6024.70     41.95 o
  -6   1   1     5592.64     5647.83     40.72 o
  -5   1   1     2387.58     2311.15     20.08 o
  -4   1   1     1702.21     1320.23     11.38 o
  -3   1   1     1509.26     1792.18     14.14 o
  -2   1   1    39068.36    37041.29    478.50 o
   1   1   1    11359.41    10157.57    119.14 o
   2   1   1      655.16      647.85      5.99 o
   3   1   1     5897.77     6514.18     42.94 o
   4   1   1     1880.02     1652.69     13.27 o
   5   1   1     7526.45     7586.51     53.41 o
   6   1   1     6578.69     6652.68     50.11 o
   7   1   1     2279.81     2164.50     19.46 o
   8   1   1     2133.22     2128.01     19.78 o
   9   1   1     1194.15     1164.07     15.02 o
  10   1   1     1687.78     1670.31     21.42 o
  11   1   1      430.63      434.09     10.88 o
  12   1   1      342.20      376.25     10.61 o
  13   1   1      744.11      771.48     15.83 o
  14   1   1      319.73      331.23     15.28 o
  15   1   1      203.16      207.81     20.68 o
 -15   2   1       33.27       40.74      7.08 o
 -14   2   1        2.51        9.44      5.43 o
 -13   2   1      121.52      128.03      6.68 o
 -12   2   1      325.30      281.38     13.36 o
 -11   2   1        2.18       -1.74      2.61 o
 -10   2   1       83.83       85.57      4.27 o
  -9   2   1      198.54      207.38      4.71 o
  -8   2   1       39.67       45.40      2.42 o
  -7   2   1      333.46      339.70      5.19 o
  -6   2   1        0.46        5.65      1.42 o
  -5   2   1      366.94      354.37      4.62 o
  -4   2   1      413.82      437.34      5.08 o
  -3   2   1     2670.93     2666.45     20.47 o
  -2   2   1      501.11      363.85      3.81 o
  -1   2   1       43.92        6.26      1.34 o
   0   2   1     1568.08     1716.10     12.98 o
   1   2   1      137.64      275.72      2.76 o
   2   2   1     1142.77      973.49      8.62 o
   3   2   1      549.21      483.78      4.69 o
   4   2   1      426.98      390.02      4.25 o
   5   2   1     1188.21     1355.64     11.64 o
   6   2   1       41.24       53.91      2.21 o
   7   2   1      220.15      232.49      4.87 o
   8   2   1      229.27      217.06      5.25 o
   9   2   1      376.44      385.92      7.94 o
  10   2   1       53.90       55.36      5.38 o
  11   2   1       96.53       99.41      5.44 o
  12   2   1      143.69      143.79      6.93 o
  13   2   1      102.68      105.79      9.17 o
  14   2   1        4.63        4.95      5.46 o
 -15   3   1       29.08       38.53      8.09 o
 -14   3   1       89.03       86.55      8.32 o
 -13   3   1      202.77      212.87     10.19 o
 -12   3   1      476.62      500.35     12.62 o
 -11   3   1      263.09      263.70      6.57 o
 -10   3   1      231.34      255.06      5.44 o
  -9   3   1     2614.11     2645.99     23.12 o
  -8   3   1     1234.42     1219.21     11.83 o
  -7   3   1     1007.34      930.94     10.04 o
  -6   3   1     2892.44     2738.68     25.10 o
  -5   3   1     1998.30     2021.14     20.61 o
  -4   3   1     6109.98     5954.01     49.33 o
  -3   3   1     1306.93     1356.65     14.07 o
  -2   3   1      119.06      129.48      3.63 o
  -1   3   1     4513.67     4216.29     32.26 o
   0   3   1    22933.53    23480.90    165.94 o
   1   3   1    16575.54    16615.29    114.19 o
   2   3   1       30.34       35.29      2.37 o
   3   3   1     5911.79     6017.21     49.86 o
   4   3   1     4457.90     4270.80     33.97 o
   5   3   1     2540.12     2615.18     20.88 o
   6   3   1     2327.49     2190.32     19.53 o
   7   3   1     1488.72     1375.49     13.83 o
   8   3   1     2810.58     2846.59     25.85 o
   9   3   1      297.57      329.00      8.55 o
  10   3   1        2.52        4.68      2.52 o
  11   3   1      145.75      156.35      5.68 o
  12   3   1       38.39       47.10      6.38 o
  13   3   1       95.84      101.11      8.47 o
  14   3   1      175.96      184.64     11.00 o
 -15   4   1       93.50       95.67     10.37 o
 -14   4   1      131.15      118.06      9.12 o
 -13   4   1      193.58      191.76     10.11 o
 -12   4   1      113.49      125.32      7.47 o
 -11   4   1       15.45       16.13      3.67 o
 -10   4   1       19.55       17.64      3.41 o
  -9   4   1       43.17       41.12      3.75 o
  -8   4   1     1070.25     1018.60     13.71 o
  -7   4   1       69.39       54.84      4.80 o
  -6   4   1      160.09      204.16      5.75 o
  -5   4   1       91.01       80.19      2.80 o
  -4   4   1     1059.83     1220.74     13.19 o
  -3   4   1     1159.20     1312.79     17.74 o
  -2   4   1      428.49      525.97      7.28 o
  -1   4   1      916.69      776.16      7.92 o
   0   4   1      149.07      201.23      3.02 o
   1   4   1      294.31      254.20      4.13 o
   2   4   1     2299.70     2635.20     26.95 o
   3   4   1     1311.75     1562.13     22.60 o
   4   4   1       48.91       96.08      3.19 o
   5   4   1      388.44      453.58      7.49 o
   6   4   1        6.31        6.78      1.74 o
   7   4   1      272.51      248.32      6.10 o
   8   4   1      128.65      143.51      5.82 o
   9   4   1       74.66       79.45      5.51 o
  10   4   1       64.85       57.28      5.37 o
  11   4   1       25.28       19.61      4.97 o
  12   4   1       22.67       29.49      6.02 o
  13   4   1       15.73        6.52      5.58 o
  14   4   1        3.00        5.93      5.98 o
 -15   5   1       89.17       77.78     10.09 o
 -14   5   1      185.58      191.40     15.24 o
 -13   5   1      346.47      321.38     12.63 o
 -12   5   1      632.54      683.11     17.01 o
 -11   5   1      404.71      429.55     11.61 o
 -10   5   1      983.92      954.96     15.13 o
  -9   5   1      342.14      343.29      8.81 o
  -8   5   1      204.52      215.34      5.87 o
  -7   5   1     3194.67     3118.03     30.13 o
  -6   5   1     3627.27     3560.19     35.79 o
  -5   5   1     3732.39     3687.17     47.33 o
  -4   5   1      353.70      297.90      8.79 o
  -3   5   1     1652.81     1534.84     18.37 o
  -2   5   1    11307.21    11654.24    132.86 o
  -1   5   1     4726.21     5008.50     38.68 o
   0   5   1     6203.14     5969.69     52.03 o
   1   5   1     4252.16     4219.15     35.53 o
   2   5   1     4497.61     4542.76     85.83 o
   3   5   1     2159.78     1888.98     21.11 o
   4   5   1     1984.44     1895.02     21.59 o
   5   5   1     3089.56     2916.07     31.01 o
   6   5   1      897.85      818.15     11.74 o
   7   5   1     1770.26     1737.21     19.72 o
   8   5   1     2513.52     2408.62     32.90 o
   9   5   1     1114.10     1083.44     19.72 o
  10   5   1     1178.62     1137.67     19.56 o
  11   5   1      702.80      674.27     15.29 o
  12   5   1      492.69      545.10     14.36 o
  13   5   1      553.14      586.07     20.31 o
  14   5   1      255.40      256.25     12.71 o
 -14   6   1       13.34       25.52      7.91 o
 -13   6   1       36.72       36.85      7.54 o
 -12   6   1        3.48        8.43      4.59 o
 -11   6   1        5.42       10.50      4.57 o
 -10   6   1       59.55       67.27      5.14 o
  -9   6   1       33.66       35.86      4.04 o
  -8   6   1      988.72      924.35     14.80 o
  -7   6   1      390.80      367.76     10.62 o
  -6   6   1      638.33      622.35     15.15 o
  -5   6   1        4.60       38.89      4.41 o
  -4   6   1      556.63      557.42     16.35 o
  -3   6   1      157.25      114.65      5.08 o
  -2   6   1        6.05       16.67      2.10 o
  -1   6   1     1313.02     1318.70     14.90 o
   0   6   1      988.06     1073.55     14.28 o
   1   6   1      804.02      953.65     12.11 o
   2   6   1        6.27       17.25      1.53 o
   3   6   1      795.21      739.30     12.73 o
   4   6   1      194.98      173.55      6.55 o
   5   6   1        9.36       17.07      4.31 o
   6   6   1        7.31       21.64      2.89 o
   7   6   1       57.54       62.53      2.93 o
   8   6   1       11.21       12.94      5.73 o
   9   6   1        7.06       13.24      4.29 o
  10   6   1      273.62      241.34     10.01 o
  11   6   1      175.85      162.83      9.66 o
  12   6   1        7.32        5.38      4.78 o
  13   6   1        0.10        0.91      5.37 o
  14   6   1        2.03        6.48      9.39 o
 -14   7   1      105.95      119.02     11.54 o
 -13   7   1      120.83      105.54      9.45 o
 -12   7   1      622.72      589.93     16.86 o
 -11   7   1      823.25      818.43     18.10 o
 -10   7   1      485.46      485.93     13.15 o
  -9   7   1      569.53      569.96     11.75 o
  -8   7   1     1781.77     1660.91     22.27 o
  -7   7   1     4295.00     4072.22     53.86 o
  -6   7   1     2915.48     2810.62     40.15 o
  -5   7   1     3427.00     3491.02     54.06 o
  -4   7   1     4319.47     4232.84     60.42 o
  -3   7   1     3264.96     3013.79     44.73 o
  -2   7   1     8024.76     8526.66     86.89 o
  -1   7   1     5147.20     5408.16     51.97 o
   0   7   1     1834.35     1822.68     22.33 o
   1   7   1     4196.74     4231.85     46.37 o
   2   7   1     1692.79     1705.69     19.04 o
   3   7   1     6101.33     6007.01     73.53 o
   4   7   1     9329.00     9338.61     99.08 o
   5   7   1      767.15      775.07     14.75 o
   6   7   1     1327.81     1311.65     30.97 o
   7   7   1     1119.21     1073.74     18.87 o
   8   7   1      712.30      739.13     15.79 o
   9   7   1     1468.71     1409.01     24.21 o
  10   7   1      716.10      698.91     16.79 o
  11   7   1      345.07      377.73     18.71 o
  12   7   1       79.97       79.03      7.44 o
  13   7   1      153.56      124.77     11.51 o
 -14   8   1      109.76      115.38     11.69 o
 -13   8   1       25.88       28.11      7.09 o
 -12   8   1        0.29        6.23      5.92 o
 -11   8   1        4.18       11.94      6.04 o
 -10   8   1       12.41       13.02      4.62 o
  -9   8   1       81.86       92.05      6.54 o
  -8   8   1      160.12      173.04      7.72 o
  -7   8   1      561.42      532.27     12.13 o
  -6   8   1       25.23       62.67      7.01 o
  -5   8   1       22.66       23.67      6.41 o
  -4   8   1      334.95      374.77     12.10 o
  -3   8   1       12.75       38.87      2.51 o
  -2   8   1       29.80       35.50      3.28 o
  -1   8   1       44.68       63.84      5.22 o
   0   8   1        0.79       21.03      2.73 o
   1   8   1      270.01      265.28     10.22 o
   2   8   1      509.25      485.39      7.76 o
   3   8   1      284.25      276.31      9.91 o
   4   8   1     1556.19     1460.11     24.64 o
   5   8   1      110.90      110.85      6.42 o
   6   8   1        9.15       21.82      4.88 o
   7   8   1       88.14       92.44      7.40 o
   8   8   1      100.74      119.92      7.19 o
   9   8   1      372.22      361.80     11.75 o
  10   8   1        3.25       16.52      5.09 o
  11   8   1       45.64       47.72      6.76 o
  12   8   1      166.29      161.10     10.77 o
  13   8   1       35.83       46.08      8.87 o
 -13   9   1      428.87      414.06     19.94 o
 -12   9   1      396.95      399.40     19.23 o
 -11   9   1       30.35       31.23      8.22 o
 -10   9   1      348.82      285.32     14.85 o
  -9   9   1      323.11      362.80     12.61 o
  -8   9   1      277.39      305.07     11.11 o
  -7   9   1      732.32      766.04     28.14 o
  -6   9   1      196.54      197.39     12.90 o
  -5   9   1      680.37      667.14     15.74 o
  -4   9   1      823.29      880.82     17.03 o
  -3   9   1     2045.65     1978.05     24.63 o
  -2   9   1      980.35      977.44     13.92 o
  -1   9   1      691.60      688.88     11.81 o
   0   9   1     4175.25     4125.84     46.39 o
   1   9   1     2037.76     2069.46     26.16 o
   2   9   1     1536.01     1473.11     22.18 o
   3   9   1     1475.43     1451.57     23.89 o
   4   9   1     3407.95     3228.18     52.80 o
   5   9   1     4104.82     3842.03     54.95 o
   6   9   1      199.48      235.88      9.22 o
   7   9   1      212.91      220.10     10.42 o
   8   9   1      654.08      636.12     15.15 o
   9   9   1      227.77      207.63      9.53 o
  10   9   1      543.33      566.38     15.70 o
  11   9   1      684.41      694.70     28.29 o
  12   9   1      195.99      191.36     12.35 o
  13   9   1       38.74       17.69      8.21 o
 -13  10   1       48.70       42.57      8.71 o
 -12  10   1       31.78       37.41      9.36 o
 -11  10   1      122.90      134.74     21.97 o
 -10  10   1       64.22       58.59     12.53 o
  -9  10   1       87.31       78.91     13.60 o
  -8  10   1      123.37      126.14      8.71 o
  -7  10   1        5.31       10.76      5.59 o
  -6  10   1       57.03       72.28      9.46 o
  -5  10   1        4.22       22.09      7.57 o
  -4  10   1        0.36       14.97      3.61 o
  -3  10   1        1.76       34.21      3.11 o
  -2  10   1       47.25       56.54      4.28 o
  -1  10   1        5.15       12.57      3.41 o
   0  10   1       32.51       44.79      3.84 o
   1  10   1       22.25       26.26      3.35 o
   2  10   1      130.54      137.22      4.68 o
   3  10   1        0.13       19.59      4.26 o
   4  10   1      329.85      332.32     10.89 o
   5  10   1       89.83       57.45      7.22 o
   6  10   1      302.13      286.77     11.49 o
   7  10   1        0.26        5.74      5.29 o
   8  10   1       11.13       11.98      4.49 o
   9  10   1       34.65       32.46      5.58 o
  10  10   1      140.36      154.41     11.28 o
  11  10   1      208.13      210.15     13.25 o
  12  10   1       11.91       10.37      7.22 o
 -12  11   1       75.73       75.43     13.64 o
 -11  11   1      164.87      153.77     17.01 o
 -10  11   1      540.55      528.80     25.66 o
  -9  11   1      537.38      484.82     23.46 o
  -8  11   1       99.10       93.15      9.78 o
  -7  11   1      798.75      729.54     21.95 o
  -6  11   1     1622.59     1513.05     46.37 o
  -5  11   1      780.89      779.96     23.86 o
  -4  11   1     2115.10     2019.08     37.24 o
  -3  11   1     3036.73     2850.67     34.56 o
  -2  11   1     1406.52     1371.42     21.94 o
  -1  11   1       15.83       25.80      3.87 o
   0  11   1      166.67      209.17      7.05 o
   1  11   1     1612.58     1648.83     21.29 o
   2  11   1      658.95      692.25     12.66 o
   3  11   1     1132.15     1201.84     27.06 o
   4  11   1      936.13     1012.17     20.44 o
   5  11   1      134.80      161.40      9.69 o
   6  11   1      356.49      325.81     14.70 o
   7  11   1      332.02      292.98     17.70 o
   8  11   1      602.68      578.20     20.96 o
   9  11   1      585.86      550.23     25.92 o
  10  11   1      284.85      302.59     17.39 o
  11  11   1      436.47      431.83     42.10 o
  12  11   1      141.32      134.90     14.39 o
 -12  12   1       46.45       56.96     14.35 o
 -11  12   1        0.20       -3.38      9.59 o
 -10  12   1        0.20       -8.45      8.45 o
  -9  12   1      115.93       97.72     24.64 o
  -8  12   1       81.50       82.14     10.07 o
  -7  12   1      159.43      150.08      9.49 o
  -6  12   1      129.61      138.64      8.88 o
  -5  12   1       61.52       80.58     11.68 o
  -4  12   1        1.08       10.56      4.89 o
  -3  12   1      668.76      571.95     15.46 o
  -2  12   1     1809.45     1709.56     30.60 o
  -1  12   1       24.31       42.21      4.80 o
   0  12   1      301.56      269.45      8.30 o
   1  12   1      286.75      242.86      8.49 o
   2  12   1       18.19       35.62      3.93 o
   3  12   1       22.75       46.91      5.86 o
   4  12   1      189.58      193.61      9.51 o
   5  12   1        0.22        7.78      4.48 o
   6  12   1      114.27      118.46      9.69 o
   7  12   1      344.46      294.44     19.07 o
   8  12   1        9.72        8.58      8.34 o
   9  12   1       14.94       24.45     14.55 o
  10  12   1       35.55       42.93     15.33 o
  11  12   1       26.93       35.45     18.04 o
 -11  13   1      472.35      419.81     31.83 o
 -10  13   1      254.75      244.22     20.56 o
  -9  13   1       80.30       81.09     13.98 o
  -8  13   1      302.45      277.43     13.26 o
  -7  13   1      662.88      628.92     19.33 o
  -6  13   1      468.60      470.78     15.30 o
  -5  13   1      550.77      553.53     16.18 o
  -4  13   1      640.95      685.57     17.54 o
  -3  13   1      444.20      468.89     11.12 o
  -2  13   1     1326.99     1319.16     25.85 o
  -1  13   1     1289.60     1353.60     26.74 o
   0  13   1     1107.62     1093.05     18.28 o
   1  13   1      905.41      879.02     16.49 o
   2  13   1     1009.16      973.10     17.60 o
   3  13   1     1805.09     1848.66     31.56 o
   4  13   1     1046.01     1042.44     22.10 o
   5  13   1      758.91      726.74     29.33 o
   6  13   1      163.58      154.33     15.82 o
   7  13   1      258.46      264.28     14.09 o
   8  13   1      428.78      402.80     23.31 o
   9  13   1      138.88      153.88     17.15 o
  10  13   1      387.59      419.95     26.05 o
 -10  14   1       76.58      112.79     16.46 o
  -9  14   1       66.75       85.65     10.87 o
  -8  14   1       36.08       53.14      8.00 o
  -7  14   1       25.96       53.76      7.75 o
  -6  14   1       32.50       54.77      7.43 o
  -5  14   1       50.42       73.54      7.78 o
  -4  14   1        0.09       18.08      5.42 o
  -3  14   1        2.16       16.58      5.41 o
  -2  14   1       16.44       21.83      4.17 o
  -1  14   1       18.71       33.16      6.63 o
   0  14   1      134.42      137.83     17.94 o
   1  14   1       15.68       29.16      5.75 o
   2  14   1      146.54      126.52      6.23 o
   3  14   1       80.55      110.33      8.11 o
   4  14   1      103.25      122.93      8.67 o
   5  14   1        2.40       15.45      7.02 o
   6  14   1       28.61       31.37      8.05 o
   7  14   1        1.48       -2.11      7.63 o
   8  14   1      101.32      127.36     16.01 o
   9  14   1      365.94      328.08     23.46 o
  10  14   1       95.53      162.99     27.56 o
  -9  15   1      333.30      265.89     21.95 o
  -8  15   1      124.09      101.19     12.14 o
  -7  15   1       80.56       75.16      8.77 o
  -6  15   1      190.99      197.08     11.47 o
  -5  15   1      355.06      351.39     13.97 o
  -4  15   1      581.61      562.18     19.72 o
  -3  15   1      191.75      192.33     11.83 o
  -2  15   1      433.69      461.64     12.99 o
  -1  15   1      231.55      239.32     10.99 o
   0  15   1      245.50      235.16     14.63 o
   1  15   1      383.29      359.61     11.46 o
   2  15   1      119.82      135.21     10.07 o
   3  15   1      812.78      776.35     28.87 o
   4  15   1      633.90      634.86     21.79 o
   5  15   1      431.38      432.85     18.78 o
   6  15   1      286.78      267.67     15.89 o
   7  15   1      127.84      132.55     16.19 o
   8  15   1      411.47      382.49     24.69 o
   9  15   1      372.65      360.54     25.38 o
  -8  16   1       14.55       23.54      8.95 o
  -7  16   1        1.57        1.55      7.17 o
  -6  16   1       20.90       11.32      9.86 o
  -5  16   1        7.20        9.57     11.26 o
  -4  16   1       49.27       74.25      9.31 o
  -3  16   1       83.86      134.18     12.55 o
  -2  16   1        1.37        9.03      4.37 o
  -1  16   1        0.13        8.42      6.47 o
   0  16   1       18.58       35.35      7.24 o
   1  16   1        2.88        9.77      5.07 o
   2  16   1       36.07       33.14     17.46 o
   3  16   1        4.47       13.26      8.21 o
   4  16   1        8.55       15.57      8.48 o
   5  16   1       28.93       18.40      9.86 o
   6  16   1       67.27       60.94     10.35 o
   7  16   1      143.60      133.00     16.86 o
  -7  17   1      206.70      184.43     18.79 o
  -6  17   1      198.52      183.32     17.81 o
  -5  17   1       23.46       13.25      9.39 o
  -4  17   1      200.94      243.51     18.44 o
  -3  17   1      296.43      313.49     26.00 o
  -2  17   1      423.65      442.90     17.71 o
  -1  17   1      370.15      399.20     15.12 o
   0  17   1      214.12      232.33     14.11 o
   1  17   1      129.28      157.05     23.68 o
   2  17   1       63.07       60.91     11.47 o
   3  17   1       72.05       60.85     11.92 o
   4  17   1        7.05       10.19      8.37 o
   5  17   1      156.02      144.10     16.52 o
   6  17   1      105.64      109.88     15.62 o
  -5  18   1       91.73      110.46     21.54 o
  -4  18   1        1.83        3.03      8.91 o
  -3  18   1       24.07       31.93     11.45 o
  -2  18   1       72.64       76.07     12.40 o
  -1  18   1       12.37       23.83     10.39 o
   0  18   1      126.45      141.57     10.21 o
   1  18   1        0.27        5.36      7.82 o
   2  18   1        5.77        8.15     14.55 o
   3  18   1        0.63       19.97     13.77 o
   4  18   1       20.84       35.01     10.97 o
 -16   0   2       96.58      111.41     16.16 o
 -15   0   2      155.27      165.72     23.42 o
 -14   0   2      313.32      319.94     14.72 o
 -13   0   2      686.18      711.81     20.69 o
 -12   0   2     1141.34     1197.33     27.67 o
 -11   0   2      506.18      523.57     12.46 o
 -10   0   2      573.82      583.44     12.41 o
  -9   0   2     2612.86     2691.36     36.19 o
  -8   0   2     4223.58     4306.25     65.88 o
  -7   0   2      963.28      866.93     13.62 o
  -6   0   2     6062.41     6339.75     67.14 o
  -5   0   2     4033.34     3883.04     53.78 o
  -4   0   2      264.92      133.23      3.78 o
  -3   0   2    25864.22    28146.95    300.97 o
  -2   0   2    24418.60    22704.64    371.67 o
  -1   0   2    17203.97    15938.28    299.58 o
   0   0   2     3548.53     4254.11     46.21 o
   1   0   2     5397.97     4438.57     77.46 o
   2   0   2    14307.99    15151.60    124.37 o
   3   0   2     3434.69     3786.15     36.86 o
   4   0   2     6085.99     5767.33     61.13 o
   5   0   2     4764.75     5070.63     61.51 o
   6   0   2     1662.75     1680.38     22.39 o
   7   0   2     1789.35     1618.33     22.49 o
   8   0   2     2835.64     2802.26     35.22 o
   9   0   2     1008.28     1033.20     20.10 o
  10   0   2      612.36      601.41     17.91 o
  11   0   2      963.16      991.86     31.58 o
  12   0   2      513.86      557.99     18.96 o
  13   0   2      350.23      381.02     17.40 o
  14   0   2      237.31      245.94     30.85 o
 -16   1   2        2.47        7.65     10.41 o
 -15   1   2        6.68       14.04      5.85 o
 -14   1   2       89.70       77.55      8.92 o
 -13   1   2        1.59        3.22      3.86 o
 -12   1   2      400.46      422.70      9.32 o
 -11   1   2       60.68       64.99      4.08 o
 -10   1   2        9.13       13.85      2.50 o
  -9   1   2      312.45      315.99      5.55 o
  -8   1   2       69.50       76.74      3.01 o
  -7   1   2      736.83      867.02      9.66 o
  -6   1   2      243.85      250.58      4.37 o
  -5   1   2      273.14      352.41      5.03 o
  -4   1   2     7167.44     7850.53     56.45 o
  -3   1   2    17673.19    19077.58    124.82 o
  -2   1   2    22259.82    23544.65    190.17 o
  -1   1   2      267.57      234.51      3.73 o
   0   1   2      797.59     1011.90     11.70 o
   1   1   2     8849.75     9425.68     58.77 o
   2   1   2      768.29      888.07      8.54 o
   3   1   2      109.29      118.41      2.40 o
   4   1   2      184.22      182.37      3.54 o
   5   1   2      366.08      375.92      5.61 o
   6   1   2      630.99      627.20      8.01 o
   7   1   2       16.46       23.15      2.40 o
   8   1   2       30.41       29.26      4.03 o
   9   1   2      435.04      442.30     11.30 o
  10   1   2      172.92      181.77      7.41 o
  11   1   2      312.02      286.35      9.40 o
  12   1   2       27.30       28.38      5.85 o
  13   1   2        2.35        5.40      5.24 o
  14   1   2        0.04        0.18      5.41 o
 -15   2   2       33.75       39.74      6.78 o
 -14   2   2       31.06       31.46      6.18 o
 -13   2   2      268.83      300.40      8.62 o
 -12   2   2      240.22      284.12      7.63 o
 -11   2   2      452.87      476.71     10.69 o
 -10   2   2      884.84      913.43     11.45 o
  -9   2   2     1375.12     1397.61     16.90 o
  -8   2   2     1220.92     1239.03     12.93 o
  -7   2   2     1679.65     1566.94     14.73 o
  -6   2   2     5559.45     5705.29     51.66 o
  -5   2   2     1944.38     1843.45     18.76 o
  -4   2   2     5840.43     5309.46     41.22 o
  -3   2   2     8210.89     9178.04     84.71 o
  -2   2   2     5320.27     5349.15     46.80 o
  -1   2   2     7495.45     7517.34     54.24 o
   0   2   2       77.34      102.01      2.21 o
   1   2   2    23385.61    22441.31    174.75 o
   2   2   2     8731.21     9011.42     74.33 o
   3   2   2     2369.21     2494.58     20.60 o
   4   2   2     6579.55     6572.29     54.19 o
   5   2   2     2184.61     2151.00     24.97 o
   6   2   2     4327.78     4311.64     36.39 o
   7   2   2     1907.09     1852.76     19.85 o
   8   2   2     3921.92     3850.20     36.43 o
   9   2   2     1831.45     1816.50     22.44 o
  10   2   2       36.47       37.10      4.00 o
  11   2   2      439.91      458.12     11.25 o
  12   2   2      385.52      412.45     11.00 o
  13   2   2      327.35      365.82     15.36 o
  14   2   2      303.45      308.27     13.36 o
 -15   3   2       24.68       39.08     10.70 o
 -14   3   2       21.70       18.72      5.79 o
 -13   3   2       41.18       45.41      8.03 o
 -12   3   2       59.14       57.53      3.68 o
 -11   3   2       10.42       17.00      2.80 o
 -10   3   2        7.39       13.39      2.08 o
  -9   3   2        4.71        8.85      1.89 o
  -8   3   2       46.53       40.00      2.60 o
  -7   3   2       77.05       65.34      2.46 o
  -6   3   2      204.04      258.49      4.30 o
  -5   3   2     1117.70     1345.62     12.65 o
  -4   3   2       37.16       61.36      2.66 o
  -3   3   2      302.21      359.18      4.96 o
  -2   3   2     7622.92     8646.49     80.95 o
  -1   3   2     1207.36      961.87      7.23 o
   0   3   2     1611.81     1970.87     12.57 o
   1   3   2      225.60      149.08      3.33 o
   2   3   2      889.88     1041.75      8.79 o
   3   3   2      383.64      373.73      4.95 o
   4   3   2      647.35      740.75      9.06 o
   5   3   2       59.44       95.41      3.05 o
   6   3   2       64.54       62.84      2.71 o
   7   3   2      143.13      151.98      5.51 o
   8   3   2        4.54        5.17      2.40 o
   9   3   2        9.31        3.42      2.46 o
  10   3   2       68.37       65.88      4.26 o
  11   3   2       62.78       63.84      5.67 o
  12   3   2       46.26       32.02      6.12 o
  13   3   2        1.78        5.48      5.49 o
  14   3   2        0.15        5.43      5.70 o
 -15   4   2       70.55       62.49      8.96 o
 -14   4   2      590.43      613.16     19.29 o
 -13   4   2      490.26      467.15     14.14 o
 -12   4   2      489.01      470.46     11.06 o
 -11   4   2      880.80      885.68     14.79 o
 -10   4   2       90.67      103.72      5.25 o
  -9   4   2      728.43      745.08     11.75 o
  -8   4   2     3738.08     3622.70     36.05 o
  -7   4   2     1281.27     1302.61     16.83 o
  -6   4   2     1462.31     1337.30     16.49 o
  -5   4   2     3237.36     3122.84     29.67 o
  -4   4   2     1295.74     1124.18     12.00 o
  -3   4   2     3012.65     2976.03     36.58 o
  -2   4   2     5285.30     5505.55     44.90 o
  -1   4   2     5882.02     5929.73     39.14 o
   0   4   2    10731.39    11149.24     69.25 o
   1   4   2     7878.75     7606.25     58.29 o
   2   4   2      534.55      446.76      5.61 o
   3   4   2     1167.94     1046.59     11.54 o
   4   4   2     3480.90     3321.12     38.02 o
   5   4   2     1259.86     1268.68     18.12 o
   6   4   2     1320.70     1268.62     17.22 o
   7   4   2     2007.66     1923.57     24.12 o
   8   4   2      482.85      499.52     11.30 o
   9   4   2      307.64      345.57     10.10 o
  10   4   2      392.60      378.72     11.09 o
  11   4   2      249.85      245.71      9.77 o
  12   4   2      667.20      677.83     17.74 o
  13   4   2      568.55      589.54     17.52 o
  14   4   2      122.55      113.03      9.92 o
 -15   5   2       85.79      106.91     11.05 o
 -14   5   2      115.50      135.20     11.01 o
 -13   5   2       28.72       29.94      6.12 o
 -12   5   2        0.31        2.93      4.08 o
 -11   5   2       62.92       65.35      5.89 o
 -10   5   2       74.34       68.05      5.09 o
  -9   5   2      155.00      152.38      6.69 o
  -8   5   2      474.13      486.46      9.24 o
  -7   5   2      882.94      832.69     12.37 o
  -6   5   2        8.16       16.89      1.96 o
  -5   5   2      374.67      366.64      6.41 o
  -4   5   2      439.94      548.36      7.04 o
  -3   5   2      646.91      616.85      7.79 o
  -2   5   2     2321.30     2596.82     25.74 o
  -1   5   2      668.03      620.39      7.54 o
   0   5   2      346.46      429.73      6.15 o
   1   5   2     1098.34     1231.79     12.32 o
   2   5   2     1980.47     2266.79     21.47 o
   3   5   2     1315.35     1323.35     15.88 o
   4   5   2      537.37      569.06     10.14 o
   5   5   2        5.57       11.83      2.51 o
   6   5   2      562.03      604.08     11.80 o
   7   5   2      495.89      511.58     10.25 o
   8   5   2      428.91      397.86     11.19 o
   9   5   2      187.87      171.72      7.67 o
  10   5   2      228.27      210.40      8.79 o
  11   5   2       17.63       12.80      4.68 o
  12   5   2       80.44       85.11      8.32 o
  13   5   2        0.11        7.81      6.41 o
  14   5   2        0.88        4.60      5.83 o
 -15   6   2       82.78       87.05     10.45 o
 -14   6   2       85.81       74.39      9.52 o
 -13   6   2      421.36      401.78     14.05 o
 -12   6   2      358.15      385.26     13.49 o
 -11   6   2       98.10      109.66      6.74 o
 -10   6   2      344.46      336.38     13.07 o
  -9   6   2     1883.47     1862.98     26.44 o
  -8   6   2     1182.85     1184.44     15.60 o
  -7   6   2     2253.45     2218.54     27.60 o
  -6   6   2     3033.77     2892.82     33.52 o
  -5   6   2     2903.77     2902.28     37.71 o
  -4   6   2     9177.20     9513.14    130.90 o
  -3   6   2     2076.02     2005.05     29.79 o
  -2   6   2     3533.78     3673.62     39.80 o
  -1   6   2     5187.81     5199.04     45.92 o
   0   6   2     1449.85     1176.78     18.68 o
   1   6   2     6330.18     6465.01     57.37 o
   2   6   2     6761.46     7066.92     62.54 o
   3   6   2     2614.46     2577.24     40.39 o
   4   6   2     2968.64     3023.60     41.52 o
   5   6   2     3295.81     3198.92     44.34 o
   6   6   2     2463.56     2419.00     31.11 o
   7   6   2     1768.27     1730.23     26.09 o
   8   6   2     2577.93     2494.54     34.80 o
   9   6   2     1639.59     1511.94     25.37 o
  10   6   2      455.58      435.74     12.19 o
  11   6   2      410.96      442.43     13.02 o
  12   6   2      121.74      115.43      9.14 o
  13   6   2       83.49       83.59      8.75 o
 -14   7   2       27.31       35.56      8.14 o
 -13   7   2       89.39      104.59      9.17 o
 -12   7   2       12.74       20.30      5.93 o
 -11   7   2       23.29       24.58      6.34 o
 -10   7   2        9.63       14.03      3.72 o
  -9   7   2      370.62      368.78     10.27 o
  -8   7   2     1641.23     1469.17     25.00 o
  -7   7   2      112.31      110.88      6.84 o
  -6   7   2      478.95      502.73     11.51 o
  -5   7   2       37.93       49.43      3.62 o
  -4   7   2       75.76       97.17      5.28 o
  -3   7   2      563.93      654.02     12.13 o
  -2   7   2       31.73       34.00      4.26 o
  -1   7   2       76.82       88.30      5.72 o
   0   7   2        2.79       28.84      2.65 o
   1   7   2      678.18      745.13      9.90 o
   2   7   2      864.89      990.06     11.65 o
   3   7   2      672.70      636.43     10.47 o
   4   7   2       41.50       43.40      4.43 o
   5   7   2      381.71      328.19     13.05 o
   6   7   2      103.35      105.42      7.24 o
   7   7   2       73.89       79.47      9.24 o
   8   7   2        0.27       15.94      4.40 o
   9   7   2        5.42        5.89      4.38 o
  10   7   2       23.27       30.47      5.65 o
  11   7   2       25.46       18.82      5.33 o
  12   7   2       16.21       11.69      5.31 o
  13   7   2       12.87       17.27      7.42 o
 -14   8   2      279.75      253.91     16.99 o
 -13   8   2      201.07      185.50     14.28 o
 -12   8   2      248.90      224.18     14.63 o
 -11   8   2      484.86      533.23     19.86 o
 -10   8   2      182.95      190.04     12.22 o
  -9   8   2     1096.80     1022.03     24.28 o
  -8   8   2     1191.68     1150.66     25.16 o
  -7   8   2     1036.03     1003.69     18.66 o
  -6   8   2     1097.40     1156.71     30.70 o
  -5   8   2      652.77      635.72     13.96 o
  -4   8   2     1780.74     1759.05     29.49 o
  -3   8   2     2258.98     2259.22     30.32 o
  -2   8   2     5459.59     5352.30     64.89 o
  -1   8   2     3108.61     3012.22     39.28 o
   0   8   2     1382.44     1372.22     18.44 o
   1   8   2     4012.17     3983.12     40.95 o
   2   8   2     4317.23     4556.31     42.34 o
   3   8   2     4124.67     4059.11     53.49 o
   4   8   2     2762.15     2666.19     39.41 o
   5   8   2     1073.31     1022.59     20.57 o
   6   8   2      296.26      279.97     10.81 o
   7   8   2      501.69      503.48     15.57 o
   8   8   2      860.16      822.14     17.50 o
   9   8   2      921.17      879.07     18.93 o
  10   8   2      539.81      489.87     14.67 o
  11   8   2      210.35      212.68     10.11 o
  12   8   2      307.13      317.34     14.10 o
  13   8   2      236.32      218.01     14.55 o
 -14   9   2        4.56       21.67      9.58 o
 -13   9   2        9.03        6.36      6.58 o
 -12   9   2       60.01       74.88     10.68 o
 -11   9   2       29.84       26.07      7.53 o
 -10   9   2        3.88        9.64      6.61 o
  -9   9   2        5.40       18.19      8.09 o
  -8   9   2        0.43        7.31      5.51 o
  -7   9   2       29.51       33.71      4.86 o
  -6   9   2      188.85      181.86     19.02 o
  -5   9   2        0.18       10.55      5.93 o
  -4   9   2        1.03       17.00      3.28 o
  -3   9   2        6.59       22.25      3.11 o
  -2   9   2        9.77       16.30      3.47 o
  -1   9   2      502.27      559.34     12.00 o
   0   9   2      373.66      391.03      8.79 o
   1   9   2       17.34       34.33      3.14 o
   2   9   2       34.96       31.27      2.58 o
   3   9   2      132.50      132.22      7.23 o
   4   9   2      656.56      613.92     15.17 o
   5   9   2       11.61       15.54      4.68 o
   6   9   2       35.09       37.88      5.67 o
   7   9   2      443.59      399.57     13.91 o
   8   9   2      313.38      299.60     10.86 o
   9   9   2      109.84       87.44      7.43 o
  10   9   2      205.91      187.10     10.07 o
  11   9   2      144.03      129.55     11.29 o
  12   9   2        7.97       -0.21      5.98 o
 -13  10   2       27.80       19.68      8.92 o
 -12  10   2      173.10      156.23     13.72 o
 -11  10   2      462.19      440.59     20.25 o
 -10  10   2      229.55      220.24     17.42 o
  -9  10   2      286.30      316.87     18.79 o
  -8  10   2     1044.21     1095.07     33.30 o
  -7  10   2     1390.05     1295.09     25.95 o
  -6  10   2      301.21      286.11     15.09 o
  -5  10   2     1169.89     1094.19     24.55 o
  -4  10   2     2754.37     2575.53     36.54 o
  -3  10   2      729.41      734.43     13.78 o
  -2  10   2      837.97      837.46     15.53 o
  -1  10   2      886.06      880.42     25.43 o
   0  10   2      584.18      660.57     12.13 o
   1  10   2      575.36      654.75     12.12 o
   2  10   2     1131.91     1150.74     13.47 o
   3  10   2     2627.35     2475.99     36.49 o
   4  10   2      655.69      705.38     16.11 o
   5  10   2       11.99       28.93      7.35 o
   6  10   2      522.80      497.14     17.32 o
   7  10   2     1031.31      943.09     22.11 o
   8  10   2      437.79      444.30     16.33 o
   9  10   2      421.46      405.84     13.29 o
  10  10   2      441.95      461.66     17.41 o
  11  10   2      152.53      174.72     12.74 o
  12  10   2       87.53       82.42      9.71 o
 -13  11   2       66.46       82.37     15.36 o
 -12  11   2        4.85      -11.26     11.26 o
 -11  11   2       56.39       67.09     12.86 o
 -10  11   2      252.93      285.05     40.75 o
  -9  11   2        7.50        7.12      8.22 o
  -8  11   2       58.01       77.99     11.25 o
  -7  11   2       54.67       90.59     11.24 o
  -6  11   2       19.28       25.09      6.01 o
  -5  11   2       62.05       76.94      7.69 o
  -4  11   2      304.09      302.44     12.47 o
  -3  11   2      106.83      126.12      5.93 o
  -2  11   2       42.35       53.86      6.47 o
  -1  11   2        0.10        6.17      3.32 o
   0  11   2      392.56      400.32      8.91 o
   1  11   2      101.27       96.94      4.72 o
   2  11   2      325.50      311.05      6.72 o
   3  11   2       13.27       24.88      4.45 o
   4  11   2      154.58      156.91      8.12 o
   5  11   2       88.61       80.67      6.81 o
   6  11   2        2.03        0.71      7.38 o
   7  11   2       40.17       56.46     10.19 o
   8  11   2        0.24        5.51      7.07 o
   9  11   2      111.02      112.78     10.08 o
  10  11   2       12.54       24.66      7.31 o
  11  11   2        0.64        0.90      6.57 o
 -12  12   2      126.51      106.57     21.54 o
 -11  12   2      109.14       92.60     15.10 o
 -10  12   2       30.35       30.47     11.24 o
  -9  12   2      331.67      335.44     21.13 o
  -8  12   2      428.78      473.14     18.43 o
  -7  12   2      309.10      299.81     17.25 o
  -6  12   2      756.55      702.16     33.63 o
  -5  12   2      409.33      413.05     15.98 o
  -4  12   2      900.35      902.21     22.75 o
  -3  12   2      950.36      975.79     28.03 o
  -2  12   2     1001.99      980.49     18.20 o
  -1  12   2     1805.78     1835.57     28.67 o
   0  12   2      885.32      915.27     19.43 o
   1  12   2     1693.79     1689.64     22.25 o
   2  12   2     1453.37     1422.05     20.97 o
   3  12   2     1086.93     1097.71     33.06 o
   4  12   2     1066.00     1095.20     27.97 o
   5  12   2      618.49      618.05     16.43 o
   6  12   2     1206.15     1138.04     24.04 o
   7  12   2      420.24      363.37     21.34 o
   8  12   2      289.96      236.91     18.38 o
   9  12   2      368.62      383.20     23.46 o
  10  12   2      269.89      294.84     22.48 o
  11  12   2      224.22      205.09     20.72 o
 -11  13   2       62.57       90.82     15.64 o
 -10  13   2      114.64      107.23     15.07 o
  -9  13   2      226.46      215.29     14.26 o
  -8  13   2      104.50      120.31      9.78 o
  -7  13   2      138.20      158.66     10.28 o
  -6  13   2       14.56       17.44      5.88 o
  -5  13   2       21.41       17.72      5.82 o
  -4  13   2      520.87      445.92     15.98 o
  -3  13   2        5.81       21.09      4.45 o
  -2  13   2      103.75      134.09     10.85 o
  -1  13   2       35.58       62.68      6.42 o
   0  13   2       20.70       44.00      4.85 o
   1  13   2       24.68       45.21      4.79 o
   2  13   2      192.60      194.58      9.25 o
   3  13   2       26.78       44.28      8.23 o
   4  13   2       73.40       85.06      7.36 o
   5  13   2        2.41       12.97      6.60 o
   6  13   2       52.58       39.32      8.44 o
   7  13   2       49.97       70.25     14.95 o
   8  13   2       22.61       32.94     10.55 o
   9  13   2       97.92      127.62     16.73 o
  10  13   2      124.68      126.12     17.97 o
 -10  14   2      280.14      282.57     33.85 o
  -9  14   2      389.42      342.63     17.63 o
  -8  14   2      470.17      471.71     16.94 o
  -7  14   2      508.65      497.13     16.88 o
  -6  14   2      448.18      385.05     14.23 o
  -5  14   2      426.01      394.55     21.07 o
  -4  14   2      566.10      577.48     25.07 o
  -3  14   2      619.23      640.20     14.55 o
  -2  14   2      392.56      415.53     13.63 o
  -1  14   2      847.99      865.65     28.48 o
   0  14   2      443.33      438.96     12.89 o
   1  14   2      271.42      297.29      9.30 o
   2  14   2      513.59      552.83     12.01 o
   3  14   2      435.40      431.03     25.58 o
   4  14   2      493.77      461.90     18.38 o
   5  14   2      397.58      397.61     17.47 o
   6  14   2      149.27      137.56     12.74 o
   7  14   2       75.49       68.12     12.34 o
   8  14   2      407.83      428.85     26.58 o
   9  14   2      336.91      361.39     25.11 o
 -10  15   2        6.63       39.98     19.41 o
  -9  15   2       11.18        9.40      8.03 o
  -8  15   2        5.20       11.71      6.35 o
  -7  15   2        1.59        9.22      6.00 o
  -6  15   2       17.75       23.60      6.52 o
  -5  15   2       32.98       37.94      6.91 o
  -4  15   2       16.63       19.38      6.65 o
  -3  15   2       29.17       36.43      7.51 o
  -2  15   2        3.03       17.60      5.22 o
  -1  15   2       17.15       26.07      5.20 o
   0  15   2        0.43        6.07      4.76 o
   1  15   2       31.41       33.56      5.88 o
   2  15   2        2.54       27.64      9.70 o
   3  15   2       12.49       38.24      8.11 o
   4  15   2       40.98       46.44      8.96 o
   5  15   2       42.26       54.86      9.66 o
   6  15   2       24.95       22.66      8.18 o
   7  15   2      278.60      347.54     23.19 o
   8  15   2      278.11      254.10     21.75 o
  -8  16   2      146.04      133.89     13.87 o
  -7  16   2       21.22        7.91      7.49 o
  -6  16   2      110.99       74.69      9.94 o
  -5  16   2      127.75      128.85     11.45 o
  -4  16   2      404.53      427.92     17.65 o
  -3  16   2      490.67      512.15     47.45 o
  -2  16   2      238.37      270.62     11.71 o
  -1  16   2      301.23      313.20     11.69 o
   0  16   2       68.45       67.35     13.94 o
   1  16   2      330.81      336.16     16.90 o
   2  16   2      211.68      217.97     16.40 o
   3  16   2      317.37      321.06     22.31 o
   4  16   2      476.75      468.87     24.19 o
   5  16   2       69.55       49.17     11.66 o
   6  16   2      354.18      362.65     19.26 o
   7  16   2      140.40      158.41     32.79 o
  -7  17   2       86.62       89.20     14.91 o
  -6  17   2        3.42        2.90     10.48 o
  -5  17   2       25.21       29.44     10.22 o
  -4  17   2      149.10      184.10     13.34 o
  -3  17   2       68.37      100.70     10.69 o
  -2  17   2        8.58       11.52      5.87 o
  -1  17   2       78.21       76.64      8.46 o
   0  17   2       26.14       29.22      9.72 o
   1  17   2       16.94       23.91      8.76 o
   2  17   2       29.32       28.22      9.19 o
   3  17   2       11.84       17.64      9.39 o
   4  17   2       30.18       34.09     14.16 o
   5  17   2       32.84       33.22     13.19 o
  -5  18   2       71.14       64.84     12.76 o
  -4  18   2      116.35       92.05     14.31 o
  -3  18   2      262.64      292.04     17.01 o
  -2  18   2      185.13      192.30     20.78 o
  -1  18   2      160.22      198.11     15.51 o
   0  18   2       98.39       82.48     11.98 o
   1  18   2      137.42      143.16     15.01 o
   2  18   2      158.44      208.88     22.89 o
   3  18   2      121.94      128.28     15.46 o
 -16   1   3        1.04        8.89      6.40 o
 -15   1   3       19.97       16.32      5.77 o
 -14   1   3      314.89      326.64      9.56 o
 -13   1   3      185.25      223.82      7.34 o
 -12   1   3      478.64      500.74     10.15 o
 -11   1   3     1152.33     1234.76     14.82 o
 -10   1   3     1090.85     1082.98     13.43 o
  -9   1   3      793.23      818.38     10.24 o
  -8   1   3     1651.68     1785.78     16.80 o
  -7   1   3     2205.44     2048.13     18.10 o
  -6   1   3     3289.46     3396.42     28.31 o
  -5   1   3    10986.11    11291.98     76.90 o
  -4   1   3    14249.65    13561.20    107.84 o
  -3   1   3    14743.40    16329.11    139.92 o
  -2   1   3      265.41      174.52      3.19 o
  -1   1   3     2307.74     2112.68     17.24 o
   0   1   3    23672.11    25677.74    169.62 o
   1   1   3     2027.46     1529.69     12.16 o
   2   1   3     8799.41     8803.33     60.75 o
   3   1   3     6786.44     7111.94     47.41 o
   4   1   3     4164.82     4032.81     35.40 o
   5   1   3     1817.70     1856.17     16.94 o
   6   1   3      971.73      946.15     10.84 o
   7   1   3     3821.42     3747.34     31.48 o
   8   1   3     2377.32     2350.62     25.05 o
   9   1   3     1017.44     1070.13     16.15 o
  10   1   3      180.25      186.42      7.69 o
  11   1   3      328.94      359.78     10.57 o
  12   1   3      819.00      866.57     20.02 o
  13   1   3      296.07      313.19     18.86 o
  14   1   3      252.43      261.91     12.69 o
 -16   2   3        2.31        2.18      6.67 o
 -15   2   3       54.37       47.76      7.53 o
 -14   2   3        1.89        3.95      4.46 o
 -13   2   3       92.13       97.41      5.26 o
 -12   2   3       11.42       15.12      3.26 o
 -11   2   3        0.38        8.54      2.86 o
 -10   2   3       10.13       13.98      2.64 o
  -9   2   3       73.06       91.68      3.84 o
  -8   2   3        5.10        7.95      1.59 o
  -7   2   3      274.84      314.24      7.61 o
  -6   2   3        0.27       17.26      2.08 o
  -5   2   3     1625.73     1670.91     16.00 o
  -4   2   3     3023.65     3427.28     27.31 o
  -3   2   3      619.23      690.14      7.79 o
  -2   2   3     1089.16     1447.49     14.25 o
  -1   2   3      191.33      305.40      4.48 o
   0   2   3        0.88       16.44      0.90 o
   1   2   3     1778.54     2054.58     15.12 o
   2   2   3     2203.27     2541.84     19.11 o
   3   2   3     2175.69     2238.02     18.24 o
   4   2   3       24.60       23.36      1.74 o
   5   2   3       80.99       86.41      3.14 o
   6   2   3       73.14       73.31      3.56 o
   7   2   3       21.39       22.62      2.95 o
   8   2   3      238.95      225.87      6.30 o
   9   2   3      388.42      369.15      8.92 o
  10   2   3      339.34      304.44      8.56 o
  11   2   3      187.10      175.54      7.70 o
  12   2   3        5.70        5.75      4.23 o
  13   2   3       11.77       18.11      6.16 o
  14   2   3        7.93        6.97      5.89 o
 -16   3   3      194.45      212.47     16.75 o
 -15   3   3      465.02      504.83     19.62 o
 -14   3   3      257.06      252.40     11.09 o
 -13   3   3      206.62      214.73      8.78 o
 -12   3   3      504.21      547.56     10.00 o
 -11   3   3     1219.16     1221.00     15.09 o
 -10   3   3     1027.10     1003.75     11.51 o
  -9   3   3      343.63      383.04      6.19 o
  -8   3   3      715.99      758.54      9.25 o
  -7   3   3      752.03      663.78     10.08 o
  -6   3   3      735.84      671.29      8.85 o
  -5   3   3     4100.09     4021.52     36.53 o
  -4   3   3     6065.06     5728.37     47.40 o
  -3   3   3      621.61      659.12     16.26 o
  -2   3   3       38.79       41.80      2.44 o
  -1   3   3     8951.04     8799.32     60.15 o
   0   3   3     3553.11     3316.77     21.28 o
   1   3   3     5964.48     5822.81     37.67 o
   2   3   3    16314.27    16627.52    130.48 o
   3   3   3     1632.02     1522.35     16.00 o
   4   3   3      887.50      773.63      9.92 o
   5   3   3     3696.47     3788.15     36.14 o
   6   3   3     5042.29     5003.64     43.99 o
   7   3   3     2369.57     2331.37     22.40 o
   8   3   3      106.04      127.95      5.43 o
   9   3   3      396.40      393.48      9.06 o
  10   3   3     1148.19     1127.09     17.00 o
  11   3   3      939.37      964.40     20.89 o
  12   3   3      224.90      226.93     11.19 o
  13   3   3      115.85      127.22      9.82 o
 -15   4   3        1.85        9.36      6.74 o
 -14   4   3       50.35       63.85      8.26 o
 -13   4   3        3.63        2.43      4.16 o
 -12   4   3       15.21       23.55      4.62 o
 -11   4   3        0.84        4.41      3.38 o
 -10   4   3        1.38        3.68      3.00 o
  -9   4   3      568.89      567.93     10.01 o
  -8   4   3       33.12       32.38      3.15 o
  -7   4   3        2.24       18.27      1.81 o
  -6   4   3      125.39       92.39      5.36 o
  -5   4   3       25.84       65.41      2.43 o
  -4   4   3      218.79      225.58      4.66 o
  -3   4   3       42.12       62.25      3.04 o
  -2   4   3      766.43      842.61      8.29 o
  -1   4   3      203.51      126.99      2.35 o
   0   4   3     3139.67     3542.10     25.74 o
   1   4   3        0.43        6.39      1.34 o
   2   4   3     4391.02     4849.06     47.52 o
   3   4   3       26.26       22.52      1.59 o
   4   4   3      426.96      438.80      6.65 o
   5   4   3      602.83      590.79      8.36 o
   6   4   3      595.50      561.42      8.02 o
   7   4   3        0.86        3.13      1.58 o
   8   4   3      120.73      121.82      4.44 o
   9   4   3        2.80        2.80      3.59 o
  10   4   3       21.35       29.41      5.09 o
  11   4   3       18.67       23.20      5.67 o
  12   4   3       20.56       22.42      6.03 o
  13   4   3        7.28       14.63      6.18 o
 -15   5   3       87.73       80.48     11.40 o
 -14   5   3      103.63      112.47     10.31 o
 -13   5   3      215.28      205.48     10.44 o
 -12   5   3      176.69      180.73      7.38 o
 -11   5   3      176.80      183.11      7.55 o
 -10   5   3      714.24      720.51     13.66 o
  -9   5   3     1263.30     1280.62     18.60 o
  -8   5   3     3657.15     3673.19     41.83 o
  -7   5   3     2625.14     2542.24     28.09 o
  -6   5   3     2016.56     1998.39     22.42 o
  -5   5   3     3318.01     3298.94     33.74 o
  -4   5   3     6022.05     5945.19     70.67 o
  -3   5   3     9547.17     9895.63    100.69 o
  -2   5   3     2974.85     3156.19     25.57 o
  -1   5   3     5433.24     5721.91     40.08 o
   0   5   3     7774.85     7276.88     55.94 o
   1   5   3     4066.50     3942.84     36.67 o
   2   5   3     5852.72     5919.79     54.61 o
   3   5   3     1553.27     1464.52     14.30 o
   4   5   3     2269.78     2211.27     27.89 o
   5   5   3     3747.71     3746.92     56.86 o
   6   5   3      959.44      930.07     15.97 o
   7   5   3      931.04      889.39     17.06 o
   8   5   3     1018.05     1012.57     19.24 o
   9   5   3      681.56      687.23     18.05 o
  10   5   3      452.02      411.36     12.04 o
  11   5   3      261.08      278.98     10.80 o
  12   5   3      574.23      587.50     17.18 o
  13   5   3      150.09      160.34     13.77 o
 -15   6   3       59.82       77.72     11.57 o
 -14   6   3       50.58       53.33     14.23 o
 -13   6   3        0.27       -1.10      5.25 o
 -12   6   3        0.31       -4.50      4.50 o
 -11   6   3      248.61      261.92     10.84 o
 -10   6   3      647.31      591.04     13.32 o
  -9   6   3      268.98      271.14     10.72 o
  -8   6   3      115.10      116.04      6.33 o
  -7   6   3      849.33      747.32     11.32 o
  -6   6   3      248.16      201.19      5.05 o
  -5   6   3      471.34      476.12      7.07 o
  -4   6   3       17.99       40.76      3.92 o
  -3   6   3      344.47      375.92      5.95 o
  -2   6   3       11.05       19.11      1.60 o
  -1   6   3      722.82      710.64      8.98 o
   0   6   3     1013.56     1136.87     12.83 o
   1   6   3        2.87       28.88      1.95 o
   2   6   3      440.40      372.07      6.37 o
   3   6   3      136.33       97.83      6.05 o
   4   6   3       80.90       79.25      5.67 o
   5   6   3      104.01       99.17      6.46 o
   6   6   3        5.94       24.64      3.56 o
   7   6   3        3.11       26.93      4.49 o
   8   6   3      310.47      313.80     10.93 o
   9   6   3      374.86      324.84     11.41 o
  10   6   3      165.85      146.96      8.27 o
  11   6   3        8.46        8.89      4.76 o
  12   6   3        2.54        9.05      5.73 o
  13   6   3       52.75       42.40      7.67 o
 -15   7   3       98.06       99.83     17.46 o
 -14   7   3      160.85      163.62     14.01 o
 -13   7   3      415.53      395.14     20.84 o
 -12   7   3      147.27      166.78     10.80 o
 -11   7   3      606.93      614.85     19.18 o
 -10   7   3      516.27      533.39     13.80 o
  -9   7   3      700.30      677.36     17.35 o
  -8   7   3     2785.55     2716.96     38.13 o
  -7   7   3      809.43      805.18     12.65 o
  -6   7   3     1348.84     1356.59     16.70 o
  -5   7   3     2248.62     2205.99     28.74 o
  -4   7   3     3376.90     3375.56     40.44 o
  -3   7   3     2452.38     2494.71     25.82 o
  -2   7   3     1231.12     1174.93     15.83 o
  -1   7   3     2399.79     2268.81     27.04 o
   0   7   3     1411.27     1343.12     15.05 o
   1   7   3     5082.42     5392.81     49.25 o
   2   7   3     2330.12     2361.19     21.92 o
   3   7   3     2487.15     2382.68     26.80 o
   4   7   3     2368.47     2340.82     35.06 o
   5   7   3      120.53      152.63      8.21 o
   6   7   3     2253.41     2047.86     33.84 o
   7   7   3     2705.90     2452.29     39.24 o
   8   7   3     1760.14     1762.29     28.24 o
   9   7   3      998.72     1013.06     20.76 o
  10   7   3      100.26       99.25      7.49 o
  11   7   3      246.62      254.68     13.77 o
  12   7   3      433.39      463.17     15.99 o
  13   7   3      364.48      352.73     17.24 o
 -14   8   3       20.36       30.03      9.98 o
 -13   8   3        0.18       -5.84      5.84 o
 -12   8   3       11.74       17.94      7.49 o
 -11   8   3        1.52        0.94      5.99 o
 -10   8   3        3.33        5.76     16.11 o
  -9   8   3        1.31       14.58      7.40 o
  -8   8   3       61.98       61.53      4.99 o
  -7   8   3       53.72       67.08      5.07 o
  -6   8   3        0.84       16.96      2.92 o
  -5   8   3      299.55      294.71      9.59 o
  -4   8   3      641.26      696.01     16.47 o
  -3   8   3      123.44      143.46      4.99 o
  -2   8   3     1675.86     1686.54     24.69 o
  -1   8   3       88.85       97.23      5.08 o
   0   8   3      165.55      209.22      5.71 o
   1   8   3        1.94       38.74      3.57 o
   2   8   3      181.32      193.48      5.53 o
   3   8   3       16.72       17.78      4.11 o
   4   8   3      131.29      134.39     11.07 o
   5   8   3       19.36       12.94      4.41 o
   6   8   3        1.84       -0.45      3.82 o
   7   8   3       83.04       85.48      7.66 o
   8   8   3        9.38       16.03      5.36 o
   9   8   3       63.02       49.29      7.10 o
  10   8   3       85.23       65.04     11.98 o
  11   8   3       73.25       64.66      7.26 o
  12   8   3       35.28       39.74      6.66 o
 -14   9   3      107.36      102.24     11.25 o
 -13   9   3      179.24      141.11     11.69 o
 -12   9   3      130.53      115.79     16.77 o
 -11   9   3      173.46      185.45     13.13 o
 -10   9   3      641.28      631.94     50.84 o
  -9   9   3      620.91      636.44     35.31 o
  -8   9   3      303.49      330.12     16.68 o
  -7   9   3      215.05      209.01      8.38 o
  -6   9   3     1175.55     1050.16     25.88 o
  -5   9   3      851.77      852.45     18.26 o
  -4   9   3      607.61      658.34     10.63 o
  -3   9   3     1784.10     1798.43     26.19 o
  -2   9   3     2037.56     1975.55     28.57 o
  -1   9   3     4802.00     4638.74     58.50 o
   0   9   3     2295.66     2460.92     27.77 o
   1   9   3     2773.66     2725.92     30.32 o
   2   9   3     5668.01     5416.87     50.08 o
   3   9   3      926.95      921.43     15.95 o
   4   9   3      354.66      373.60     23.19 o
   5   9   3     1852.10     1924.85     32.44 o
   6   9   3     1119.96     1082.73     23.13 o
   7   9   3      593.31      604.96     17.79 o
   8   9   3      265.99      281.25     10.98 o
   9   9   3      302.48      292.37     14.34 o
  10   9   3      478.15      480.49     15.29 o
  11   9   3      156.22      167.96      9.91 o
  12   9   3      146.34      124.12     10.93 o
 -13  10   3      113.00      102.95     13.97 o
 -12  10   3      174.01      194.25     14.53 o
 -11  10   3       10.21       18.31     12.61 o
 -10  10   3       77.49       87.71     17.85 o
  -9  10   3       58.19       64.42     15.14 o
  -8  10   3      192.75      201.36     20.38 o
  -7  10   3      650.32      578.03     22.35 o
  -6  10   3      399.69      332.23     16.31 o
  -5  10   3       84.75       89.01      7.76 o
  -4  10   3        6.09       17.10      2.98 o
  -3  10   3       91.38       94.01      5.23 o
  -2  10   3      356.21      328.06      9.48 o
  -1  10   3      469.64      479.16     10.67 o
   0  10   3      207.83      226.33      7.49 o
   1  10   3       58.88       87.33      4.43 o
   2  10   3      315.34      278.62      8.53 o
   3  10   3     1119.58     1034.86     17.68 o
   4  10   3       26.51       24.41      4.74 o
   5  10   3        8.90       14.64      6.24 o
   6  10   3        7.00       11.71      5.99 o
   7  10   3        0.29       15.18      5.51 o
   8  10   3      179.72      198.67     15.80 o
   9  10   3       49.09       47.33      6.51 o
  10  10   3       44.79       56.05      7.41 o
  11  10   3        0.30        1.14      6.13 o
 -13  11   3       64.08       53.89     30.65 o
 -12  11   3       29.86        8.21     10.48 o
 -11  11   3      131.16      115.15     15.23 o
 -10  11   3      342.95      340.36     22.50 o
  -9  11   3      771.32      732.14     49.29 o
  -8  11   3     1206.39     1226.34     36.32 o
  -7  11   3      517.02      494.71     20.99 o
  -6  11   3     1031.49      935.62     23.60 o
  -5  11   3     2443.30     2256.38     41.30 o
  -4  11   3     1661.06     1636.99     37.07 o
  -3  11   3      243.34      312.87     10.11 o
  -2  11   3      560.03      616.97     17.66 o
  -1  11   3     1614.07     1572.90     22.96 o
   0  11   3      632.08      671.31     13.35 o
   1  11   3      977.97      985.21     18.68 o
   2  11   3      343.10      396.29      7.64 o
   3  11   3      105.75      144.32      7.48 o
   4  11   3      960.85      996.18     20.30 o
   5  11   3      803.78      816.79     18.59 o
   6  11   3      897.49      859.10     24.56 o
   7  11   3      501.37      498.54     19.49 o
   8  11   3      568.91      589.73     24.64 o
   9  11   3      724.85      708.00     18.59 o
  10  11   3       81.87       92.59     10.72 o
  11  11   3       87.22      101.75     11.28 o
 -12  12   3       48.55       38.92     12.76 o
 -11  12   3       98.67      113.42     20.57 o
 -10  12   3       79.01       77.69     13.44 o
  -9  12   3       41.09       47.68     12.61 o
  -8  12   3       15.72       16.73      7.94 o
  -7  12   3        9.60        8.90     10.43 o
  -6  12   3       69.89       83.75      9.49 o
  -5  12   3      188.72      180.46     12.80 o
  -4  12   3      284.01      291.05      8.48 o
  -3  12   3      191.40      218.01      9.50 o
  -2  12   3       94.64      113.89     10.30 o
  -1  12   3       76.68       80.03      5.42 o
   0  12   3      801.21      735.42     14.63 o
   1  12   3       14.93       26.64      3.48 o
   2  12   3       14.29       22.30      3.26 o
   3  12   3       76.95       92.68      6.88 o
   4  12   3       27.48       32.80      6.92 o
   5  12   3       18.30       38.19      7.83 o
   6  12   3       33.52       44.21      9.94 o
   7  12   3       64.08       58.30      9.47 o
   8  12   3       96.20      115.06     12.46 o
   9  12   3        3.18       -1.21      7.34 o
  10  12   3        3.20       10.30      8.26 o
 -12  13   3      141.01      123.83     35.31 o
 -11  13   3       99.76       86.21     15.36 o
 -10  13   3      114.94      100.71     30.46 o
  -9  13   3      597.36      573.53     18.48 o
  -8  13   3      732.84      712.36     32.51 o
  -7  13   3      286.63      279.69     14.24 o
  -6  13   3      176.61      152.23     10.95 o
  -5  13   3       35.12       37.05      6.87 o
  -4  13   3      169.25      198.19     11.40 o
  -3  13   3     1753.66     1724.20     36.22 o
  -2  13   3     1173.21     1169.24     24.78 o
  -1  13   3     1154.03     1088.29     21.17 o
   0  13   3     1217.76     1183.97     20.13 o
   1  13   3      279.44      314.27     10.42 o
   2  13   3     1052.71     1030.53     22.85 o
   3  13   3      967.20      923.16     25.07 o
   4  13   3      759.39      761.16     23.22 o
   5  13   3      556.30      550.63     20.15 o
   6  13   3      170.67      153.01     15.49 o
   7  13   3      214.64      218.66     18.24 o
   8  13   3      141.72      130.20     16.33 o
   9  13   3      276.22      305.99     22.77 o
 -11  14   3       27.99       37.84     16.51 o
 -10  14   3       47.96       73.70     11.17 o
  -9  14   3        1.39        9.60      6.42 o
  -8  14   3        8.93       17.57      6.44 o
  -7  14   3      112.89      118.22     11.06 o
  -6  14   3       40.43       39.61      7.80 o
  -5  14   3       10.32       16.75      6.17 o
  -4  14   3       29.95       48.99      7.51 o
  -3  14   3       22.62       38.65      7.19 o
  -2  14   3       27.84       42.41      5.57 o
  -1  14   3       10.14       15.15      4.72 o
   0  14   3       93.78      120.43      7.56 o
   1  14   3        1.08        7.33      4.13 o
   2  14   3       79.70       78.32     10.78 o
   3  14   3       34.73       22.01      6.98 o
   4  14   3        0.76        1.19      5.97 o
   5  14   3       22.64       29.43      8.12 o
   6  14   3        5.06        0.01      7.68 o
   7  14   3       34.68       50.30     12.04 o
   8  14   3      266.07      278.14     21.95 o
   9  14   3        7.84        6.20     11.09 o
 -10  15   3      155.12      137.88     16.22 o
  -9  15   3       62.33       50.26      8.53 o
  -8  15   3       99.94       84.22     12.88 o
  -7  15   3      281.73      306.49     14.25 o
  -6  15   3      300.87      277.10     14.91 o
  -5  15   3      434.07      418.02     17.43 o
  -4  15   3      250.28      271.52     14.15 o
  -3  15   3      650.67      641.54     17.13 o
  -2  15   3      553.19      561.46     15.05 o
  -1  15   3       54.20       51.00      6.88 o
   0  15   3      219.78      260.32     10.68 o
   1  15   3      681.14      737.84     23.45 o
   2  15   3      727.64      749.96     39.98 o
   3  15   3      231.62      228.42     14.16 o
   4  15   3      203.90      228.11     14.71 o
   5  15   3      260.55      269.70     16.16 o
   6  15   3      569.15      553.53     50.26 o
   7  15   3      599.01      604.61     30.44 o
   8  15   3       61.81       37.86     13.39 o
  -8  16   3       40.97       47.64      8.69 o
  -7  16   3        0.64        7.05      7.01 o
  -6  16   3       56.47       66.01      9.97 o
  -5  16   3      180.37      188.68     17.00 o
  -4  16   3      107.92      130.23     15.06 o
  -3  16   3       49.67       53.85      7.63 o
  -2  16   3        2.80        6.95      4.57 o
  -1  16   3       29.99       39.44      6.10 o
   0  16   3        2.88       10.40      5.44 o
   1  16   3       45.42       61.13     10.91 o
   2  16   3       50.70       42.99     20.76 o
   3  16   3        1.48       14.45      8.37 o
   4  16   3       24.14       32.04     10.43 o
   5  16   3      171.74      166.48     14.73 o
   6  16   3      154.72      153.94     17.83 o
  -7  17   3       56.11       35.34     11.24 o
  -6  17   3      101.95      111.84     15.26 o
  -5  17   3      263.01      257.97     15.40 o
  -4  17   3      375.67      392.19     20.73 o
  -3  17   3      168.77      147.32     13.44 o
  -2  17   3        9.79       13.97      5.42 o
  -1  17   3      357.30      365.01     14.99 o
   0  17   3      288.11      284.97     13.07 o
   1  17   3        8.87       15.02      8.22 o
   2  17   3      140.97      136.43     15.14 o
   3  17   3       88.55       86.21     20.57 o
   4  17   3      196.94      218.94     19.06 o
   5  17   3      183.32      157.91     17.66 o
  -5  18   3       10.20       25.87     10.50 o
  -4  18   3       29.31       53.65      8.58 o
  -3  18   3       44.15       30.15      7.51 o
  -2  18   3        4.80       -0.03      6.05 o
  -1  18   3       85.85       96.71     12.19 o
   0  18   3       56.06       68.43     11.66 o
   1  18   3       41.56       47.18     13.77 o
   2  18   3       45.31       46.72     11.64 o
   3  18   3       25.03       41.85     12.81 o
 -16   0   4       36.33       43.90      8.61 o
 -15   0   4      333.90      368.75     14.00 o
 -14   0   4      483.08      480.35     15.28 o
 -13   0   4      395.10      408.44     17.92 o
 -12   0   4      916.89      982.34     20.55 o
 -11   0   4     1628.12     1635.06     27.87 o
 -10   0   4      887.90      909.45     18.26 o
  -9   0   4      509.55      529.16     11.18 o
  -8   0   4      860.55      960.28     16.98 o
  -7   0   4     1363.51     1279.33     23.62 o
  -6   0   4      181.18      164.64      5.20 o
  -5   0   4     4750.40     4343.81     60.00 o
  -4   0   4    10285.02     9954.01    112.45 o
  -3   0   4     1508.20     1391.40     18.40 o
  -2   0   4      542.90      809.34     24.74 o
  -1   0   4     3828.88     3531.45     40.87 o
   0   0   4     8652.17     8856.33     91.57 o
   1   0   4    11211.81    10323.96     95.01 o
   2   0   4    23676.02    24753.04    246.89 o
   3   0   4     7103.73     7679.36     72.74 o
   4   0   4      653.02      570.97     10.49 o
   5   0   4     6335.27     6502.90     70.60 o
   6   0   4     4024.05     4018.10     46.98 o
   7   0   4     3456.75     3452.80     47.55 o
   8   0   4      359.88      358.37     18.04 o
   9   0   4      176.70      179.07     10.28 o
  10   0   4     3328.39     3289.30     56.87 o
  11   0   4      329.12      323.63     18.39 o
  12   0   4      139.91      195.76     12.75 o
  13   0   4      317.82      333.33     26.61 o
 -16   1   4      112.31      110.17     10.02 o
 -15   1   4        3.76        3.27      3.96 o
 -14   1   4        0.31        0.34      3.62 o
 -13   1   4        4.06        7.87      3.49 o
 -12   1   4        0.03        2.82      2.99 o
 -11   1   4       35.65       45.99      3.75 o
 -10   1   4        6.81        4.73      2.60 o
  -9   1   4       10.86       17.39      2.36 o
  -8   1   4       67.67       87.89      3.82 o
  -7   1   4      146.26      124.29      3.74 o
  -6   1   4        0.16       25.24      2.04 o
  -5   1   4     1900.47     2044.42     20.03 o
  -4   1   4     3476.25     3904.40     34.91 o
  -3   1   4      129.11      160.43      3.62 o
  -2   1   4      264.45      284.01      3.79 o
  -1   1   4      198.88      172.27      2.59 o
   0   1   4      364.51      343.91      5.08 o
   1   1   4      128.79      157.08      4.03 o
   2   1   4       85.28      113.95      2.94 o
   3   1   4      126.79      130.68      3.12 o
   4   1   4      325.28      378.94      5.60 o
   5   1   4        3.77        2.68      1.80 o
   6   1   4       35.83       38.63      3.22 o
   7   1   4       54.19       49.77      3.64 o
   8   1   4     1060.16     1049.03     14.67 o
   9   1   4       83.38       78.00      5.16 o
  10   1   4        1.37       -3.17      3.17 o
  11   1   4        5.69        1.74      3.76 o
  12   1   4       15.93       14.26      4.67 o
  13   1   4       39.44       37.62      6.96 o
 -16   2   4       72.39       60.97      9.79 o
 -15   2   4       15.06       10.05      6.31 o
 -14   2   4        6.72        5.00      3.54 o
 -13   2   4      337.75      353.33      8.77 o
 -12   2   4      806.76      826.08     12.41 o
 -11   2   4      792.52      852.22     12.87 o
 -10   2   4      234.73      261.97      6.77 o
  -9   2   4      527.07      513.23     11.22 o
  -8   2   4      963.97     1014.58     12.34 o
  -7   2   4     2866.10     2824.37     27.92 o
  -6   2   4    11234.13    11852.92     95.58 o
  -5   2   4    16563.21    17041.71    135.41 o
  -4   2   4    11056.39    11029.55     94.91 o
  -3   2   4     5043.89     5478.59     48.52 o
  -2   2   4      595.13      526.52      7.34 o
  -1   2   4     2450.27     2441.49     18.34 o
   0   2   4    20991.31    21583.76    135.92 o
   1   2   4     7027.31     6803.86     47.48 o
   2   2   4      534.19      445.33      6.48 o
   3   2   4     4921.50     4943.32     39.45 o
   4   2   4      815.44      742.51      8.72 o
   5   2   4     1765.81     1676.42     16.98 o
   6   2   4     2462.38     2424.57     23.14 o
   7   2   4      316.89      313.27      8.93 o
   8   2   4     1590.12     1575.36     19.16 o
   9   2   4     1382.12     1400.34     19.77 o
  10   2   4      282.14      311.60      9.60 o
  11   2   4      434.83      439.22     11.61 o
  12   2   4      415.84      462.20     15.36 o
  13   2   4      186.21      192.97     11.46 o
 -16   3   4       27.46       24.05      8.74 o
 -15   3   4       19.48       30.55      7.15 o
 -14   3   4        9.57       11.02      5.38 o
 -13   3   4        6.81       11.41      3.11 o
 -12   3   4        1.57        1.18      2.95 o
 -11   3   4       45.89       47.18      4.11 o
 -10   3   4        0.22        3.76      2.21 o
  -9   3   4       91.18      102.61      3.83 o
  -8   3   4       97.75       93.37      6.52 o
  -7   3   4       99.32       88.55      4.13 o
  -6   3   4       77.43      129.11      6.70 o
  -5   3   4      853.83      910.05     24.60 o
  -4   3   4      305.16      296.59      6.16 o
  -3   3   4     2047.11     2303.14     23.89 o
  -2   3   4      377.46      343.98      5.65 o
  -1   3   4       40.43        8.01      1.54 o
   0   3   4       58.29       80.92      2.86 o
   1   3   4     1547.44     1699.85     15.47 o
   2   3   4     1435.61     1862.80     17.93 o
   3   3   4        7.31        4.91      1.42 o
   4   3   4      217.26      186.60      5.25 o
   5   3   4       57.07       79.41      4.05 o
   6   3   4        1.99        1.62      1.69 o
   7   3   4       64.37       64.82      3.38 o
   8   3   4       55.46       58.99      4.25 o
   9   3   4      179.68      184.65      6.81 o
  10   3   4        0.02       -2.86      2.91 o
  11   3   4       82.90       72.20      7.47 o
  12   3   4       53.18       48.35      7.16 o
  13   3   4        8.42        9.36      5.85 o
 -16   4   4      192.73      209.11     26.23 o
 -15   4   4       83.09       94.98     11.21 o
 -14   4   4      109.31      137.03     11.64 o
 -13   4   4      157.10      144.27      7.37 o
 -12   4   4      715.87      774.95     14.20 o
 -11   4   4      839.29      849.13     14.34 o
 -10   4   4      870.42      900.23     11.00 o
  -9   4   4      667.06      664.11      9.34 o
  -8   4   4      478.37      489.10      8.45 o
  -7   4   4     1335.91     1232.68     14.11 o
  -6   4   4     1741.53     1608.11     17.89 o
  -5   4   4     4111.39     4108.42     45.36 o
  -4   4   4     2960.57     2728.85     39.89 o
  -3   4   4     4509.73     4507.14     48.72 o
  -2   4   4     6446.57     6764.37     52.07 o
  -1   4   4     6630.89     6563.50     48.20 o
   0   4   4     6758.82     6691.44     46.95 o
   1   4   4     1607.28     1445.07     13.59 o
   2   4   4     5456.27     5493.16     49.68 o
   3   4   4     6709.30     6684.73     59.53 o
   4   4   4     4274.73     4208.68     36.78 o
   5   4   4     2630.85     2754.81     28.08 o
   6   4   4       69.60       79.72      4.22 o
   7   4   4      830.85      860.20     11.03 o
   8   4   4     1330.89     1331.39     18.17 o
   9   4   4     1056.65     1093.96     16.19 o
  10   4   4     1255.38     1157.58     21.00 o
  11   4   4      266.02      273.61     12.06 o
  12   4   4      250.06      286.46     12.91 o
  13   4   4      152.12      172.11     13.44 o
 -15   5   4        6.41        3.20      7.63 o
 -14   5   4        1.39        1.04      6.84 o
 -13   5   4       18.75       18.11      5.41 o
 -12   5   4       73.16       68.00      6.68 o
 -11   5   4      229.37      231.73      8.23 o
 -10   5   4        9.66       17.72      3.88 o
  -9   5   4       17.37       14.01      3.08 o
  -8   5   4     1164.47     1157.44     17.14 o
  -7   5   4       34.69       33.29      3.78 o
  -6   5   4      101.38       91.64      3.60 o
  -5   5   4      736.82      819.02     15.58 o
  -4   5   4       53.00       91.47      4.98 o
  -3   5   4        3.82       26.28      2.08 o
  -2   5   4      655.79      728.11      7.49 o
  -1   5   4     1155.98     1167.55     10.88 o
   0   5   4      377.42      430.69      5.66 o
   1   5   4      857.96      836.86      9.52 o
   2   5   4      370.83      406.97      8.39 o
   3   5   4       54.76       91.72      3.77 o
   4   5   4     1338.79     1434.70     14.86 o
   5   5   4       12.56       22.87      2.29 o
   6   5   4      847.60      797.14     17.92 o
   7   5   4       83.16       72.70      5.96 o
   8   5   4      391.04      371.78     12.53 o
   9   5   4        2.71       -1.18      3.73 o
  10   5   4       45.86       42.05      5.77 o
  11   5   4       55.71       69.13      7.61 o
  12   5   4       29.52       28.05      6.68 o
  13   5   4        2.33        3.44      5.72 o
 -15   6   4      278.31      289.25     17.15 o
 -14   6   4      100.85      107.37     11.65 o
 -13   6   4       62.31       52.11      7.83 o
 -12   6   4      325.66      345.77     13.23 o
 -11   6   4     1005.52      943.07     21.27 o
 -10   6   4     2203.66     2121.54     33.18 o
  -9   6   4      409.09      427.86     11.41 o
  -8   6   4      763.92      795.78     13.88 o
  -7   6   4     2924.95     2788.47     30.32 o
  -6   6   4     1467.05     1496.64     23.16 o
  -5   6   4     2739.71     2790.77     32.58 o
  -4   6   4     1705.02     1590.63     19.93 o
  -3   6   4     1539.96     1500.44     16.26 o
  -2   6   4     1349.92     1455.22     13.00 o
  -1   6   4      816.35      735.87      8.55 o
   0   6   4     4138.40     3827.14     31.78 o
   1   6   4     3155.07     3225.73     43.67 o
   2   6   4     3802.99     3678.79     38.08 o
   3   6   4     2531.97     2316.06     25.44 o
   4   6   4     1008.29     1006.35     14.03 o
   5   6   4     2008.91     1975.64     27.18 o
   6   6   4     4947.79     4697.63     73.54 o
   7   6   4     2915.06     2837.79     38.75 o
   8   6   4      445.50      468.25     14.61 o
   9   6   4      337.92      342.68     11.15 o
  10   6   4      477.96      450.56     13.31 o
  11   6   4      408.44      429.28     13.69 o
  12   6   4      112.23      121.30     11.67 o
 -15   7   4        7.87       14.95      8.88 o
 -14   7   4        5.18        3.22      6.39 o
 -13   7   4       29.41       44.20     10.13 o
 -12   7   4       16.88       16.43      6.78 o
 -11   7   4      168.41      164.15     12.62 o
 -10   7   4       90.45       92.71     10.94 o
  -9   7   4        1.19        4.43      5.00 o
  -8   7   4       41.01       57.98      4.32 o
  -7   7   4        3.27       10.33      4.20 o
  -6   7   4      278.03      249.02      6.39 o
  -5   7   4        3.00       20.50      3.42 o
  -4   7   4       10.02       23.80      2.58 o
  -3   7   4      151.16      140.90      4.25 o
  -2   7   4       17.55       15.52      1.94 o
  -1   7   4      354.99      344.28      6.57 o
   0   7   4      124.64      126.64      4.23 o
   1   7   4      329.35      364.55      9.47 o
   2   7   4       52.18       76.40      3.39 o
   3   7   4       83.92       74.73      2.89 o
   4   7   4      354.47      353.69      9.48 o
   5   7   4       42.56       44.62      5.80 o
   6   7   4       70.92       63.45      6.51 o
   7   7   4       76.76       80.04      7.42 o
   8   7   4       13.30       25.42      4.83 o
   9   7   4       98.41       89.12      9.26 o
  10   7   4        2.08        4.66      4.53 o
  11   7   4        2.45        9.99      5.30 o
  12   7   4       94.79       90.41      9.45 o
 -15   8   4       56.71       45.23     14.87 o
 -14   8   4      173.11      173.80     12.49 o
 -13   8   4      159.06      127.61     10.57 o
 -12   8   4       69.45       77.00     12.15 o
 -11   8   4       67.84       90.03     10.24 o
 -10   8   4      560.87      521.31     23.68 o
  -9   8   4      350.54      371.11     25.81 o
  -8   8   4     1174.60     1112.88     30.95 o
  -7   8   4     1642.70     1690.34     27.99 o
  -6   8   4      294.77      318.96     10.81 o
  -5   8   4     2032.37     2054.28     28.26 o
  -4   8   4     3202.81     3199.63     32.63 o
  -3   8   4     3284.55     3206.60     33.09 o
  -2   8   4     2418.96     2567.53     31.50 o
  -1   8   4     4994.06     5020.04     55.94 o
   0   8   4     7506.40     7592.40     68.38 o
   1   8   4     2528.69     2553.18     26.23 o
   2   8   4      514.07      529.88      8.15 o
   3   8   4      107.82      131.82      5.23 o
   4   8   4     2099.67     1997.18     32.39 o
   5   8   4     1326.40     1309.17     25.07 o
   6   8   4      196.72      208.60     10.21 o
   7   8   4      931.36      894.45     22.79 o
   8   8   4      298.22      281.45     11.46 o
   9   8   4      173.12      168.87      9.53 o
  10   8   4      364.44      350.69     12.44 o
  11   8   4      357.97      392.17     13.79 o
  12   8   4      394.77      386.50     15.63 o
 -14   9   4       58.03       65.22     10.25 o
 -13   9   4       24.99       30.58      9.01 o
 -12   9   4       21.70       23.46      7.84 o
 -11   9   4       20.63       25.52      9.28 o
 -10   9   4        2.88        2.72     10.87 o
  -9   9   4       32.88       37.80      8.64 o
  -8   9   4       60.25       59.45      9.16 o
  -7   9   4      623.59      565.19     21.11 o
  -6   9   4       37.38       37.86      6.18 o
  -5   9   4      454.18      433.89     11.20 o
  -4   9   4       31.45       39.93      5.18 o
  -3   9   4       29.07       49.28      3.64 o
  -2   9   4        7.27       38.36      3.93 o
  -1   9   4       11.64       33.08      3.85 o
   0   9   4       27.93       42.72      4.08 o
   1   9   4      312.05      309.63      6.70 o
   2   9   4     1146.90     1054.30     13.91 o
   3   9   4       11.57       10.93      2.23 o
   4   9   4      191.07      151.10      9.78 o
   5   9   4       15.97       30.17      5.67 o
   6   9   4      169.65      120.46      8.71 o
   7   9   4        3.77        7.94      5.01 o
   8   9   4       66.10       74.36      7.02 o
   9   9   4      139.06      122.91      8.86 o
  10   9   4       40.26       42.23      6.87 o
  11   9   4       41.73       48.24      7.27 o
 -14  10   4       42.96       32.15      9.77 o
 -13  10   4      150.24      117.42     15.92 o
 -12  10   4      295.58      281.85     20.98 o
 -11  10   4      108.02      112.16     19.79 o
 -10  10   4      535.98      540.20     34.92 o
  -9  10   4      549.41      512.19     22.14 o
  -8  10   4      721.28      709.83     29.11 o
  -7  10   4     1171.69     1065.62     37.26 o
  -6  10   4     1058.28      977.54     23.52 o
  -5  10   4      734.54      718.76     19.20 o
  -4  10   4       49.49       81.72      9.69 o
  -3  10   4     1202.14     1279.10     35.63 o
  -2  10   4     1286.06     1285.83     19.63 o
  -1  10   4     1197.85     1233.35     19.29 o
   0  10   4     4345.57     4232.59     49.80 o
   1  10   4      490.68      512.65      9.65 o
   2  10   4      142.71      185.74      4.90 o
   3  10   4     1247.56     1312.13     20.68 o
   4  10   4     1686.01     1611.19     35.91 o
   5  10   4     2166.45     2119.84     47.05 o
   6  10   4     1055.59     1045.44     23.80 o
   7  10   4      731.13      755.21     20.56 o
   8  10   4      718.41      716.28     20.61 o
   9  10   4      447.93      432.93     15.39 o
  10  10   4      140.82      134.51     10.00 o
  11  10   4      162.53      177.84     12.30 o
 -13  11   4       59.30      101.66     16.46 o
 -12  11   4       32.56       31.96     11.21 o
 -11  11   4        4.34       -6.60     10.87 o
 -10  11   4        3.21        9.70     12.03 o
  -9  11   4       96.00       97.83     12.34 o
  -8  11   4      151.11      153.89     13.41 o
  -7  11   4      180.53      180.96     11.20 o
  -6  11   4      225.38      233.48     16.16 o
  -5  11   4       97.00      110.91      8.88 o
  -4  11   4        4.37       10.52      3.67 o
  -3  11   4      267.39      280.26      9.14 o
  -2  11   4      543.52      509.58     12.80 o
  -1  11   4      134.90      127.15      7.12 o
   0  11   4      172.31      177.88      7.23 o
   1  11   4       40.94       47.47      4.59 o
   2  11   4      128.86      122.36      7.93 o
   3  11   4        8.68        9.63      4.41 o
   4  11   4        0.64       16.52      5.05 o
   5  11   4      121.60      129.68     10.73 o
   6  11   4       22.16       16.74      6.59 o
   7  11   4       20.18       31.04      7.98 o
   8  11   4       49.50       64.43      8.97 o
   9  11   4        1.10        5.32      5.37 o
  10  11   4        0.39       -0.41      6.24 o
 -12  12   4       31.24       27.54     11.64 o
 -11  12   4      410.69      437.38     25.75 o
 -10  12   4      996.78      989.20     50.84 o
  -9  12   4      424.41      373.74     20.68 o
  -8  12   4      349.82      354.47     15.52 o
  -7  12   4      677.89      631.57     19.84 o
  -6  12   4      525.18      467.71     29.53 o
  -5  12   4      138.43      147.41     12.97 o
  -4  12   4      549.02      559.47     18.32 o
  -3  12   4     1731.59     1676.62     31.41 o
  -2  12   4     1441.71     1394.53     21.84 o
  -1  12   4      579.00      571.99     12.81 o
   0  12   4      594.50      595.95     17.20 o
   1  12   4     1114.08     1089.98     18.81 o
   2  12   4      753.17      764.17     15.63 o
   3  12   4      349.19      336.38     29.01 o
   4  12   4      747.45      766.69     29.94 o
   5  12   4      751.19      746.71     26.60 o
   6  12   4      441.25      413.62     18.14 o
   7  12   4      453.87      475.45     19.79 o
   8  12   4      106.90      113.28     12.41 o
   9  12   4       52.90       43.98     10.26 o
  10  12   4      257.49      250.47     18.19 o
 -12  13   4      160.82      190.20     26.00 o
 -11  13   4      110.86      130.83     23.87 o
 -10  13   4       37.10       60.15     17.85 o
  -9  13   4      142.18      157.54     12.53 o
  -8  13   4       48.02       51.84      8.51 o
  -7  13   4      175.55      149.05     11.44 o
  -6  13   4      150.59      135.92     10.73 o
  -5  13   4       15.45       18.19      8.33 o
  -4  13   4       19.43       43.23      8.54 o
  -3  13   4        3.92       18.43      4.92 o
  -2  13   4       84.72      100.86      7.00 o
  -1  13   4       60.72       92.65      6.15 o
   0  13   4        0.11       14.23      3.98 o
   1  13   4       47.50       69.01      5.92 o
   2  13   4       17.89       33.66      6.93 o
   3  13   4       56.18       48.23      8.04 o
   4  13   4       78.11      105.68     13.60 o
   5  13   4        8.28       14.21      8.89 o
   6  13   4       27.97        6.99      8.51 o
   7  13   4       20.98       35.38     10.66 o
   8  13   4       41.49       40.56     12.19 o
   9  13   4       12.62       21.56     11.64 o
 -11  14   4       16.61        5.13      8.49 o
 -10  14   4       97.06       84.27     14.90 o
  -9  14   4      176.17      173.25     13.42 o
  -8  14   4      320.06      293.89     15.83 o
  -7  14   4      187.86      186.52     12.79 o
  -6  14   4       37.53       30.71      7.44 o
  -5  14   4      560.37      503.81     18.44 o
  -4  14   4      985.99      975.01     21.27 o
  -3  14   4      556.70      557.39     14.70 o
  -2  14   4      514.25      513.53     14.22 o
  -1  14   4      578.59      588.45     16.00 o
   0  14   4     1072.69     1056.75     23.14 o
   1  14   4      252.64      288.20     13.93 o
   2  14   4      202.59      222.93     13.18 o
   3  14   4      532.70      506.72     19.27 o
   4  14   4      213.96      236.38     14.60 o
   5  14   4      327.01      349.30     37.06 o
   6  14   4      146.45      130.79     23.87 o
   7  14   4      368.63      353.20     43.65 o
   8  14   4      223.22      181.12     19.62 o
 -10  15   4        6.46       15.97      8.87 o
  -9  15   4        0.77       -2.43      6.39 o
  -8  15   4        0.93       14.98      7.15 o
  -7  15   4       69.99      112.63     14.38 o
  -6  15   4      210.77      213.66     13.57 o
  -5  15   4       11.67       26.26      7.39 o
  -4  15   4        2.90       13.91      6.51 o
  -3  15   4       30.88       40.34      6.45 o
  -2  15   4        5.50       10.64      4.69 o
  -1  15   4        1.84       10.86      8.07 o
   0  15   4       12.64       34.47      5.61 o
   1  15   4        4.88       15.29      4.93 o
   2  15   4        7.05       14.41      8.18 o
   3  15   4        9.69       12.82      7.08 o
   4  15   4        0.03        7.42      7.00 o
   5  15   4       18.37       27.16     10.87 o
   6  15   4      280.72      296.20     52.98 o
   7  15   4       18.35       11.18     10.14 o
  -9  16   4      147.69      134.69     25.37 o
  -8  16   4      166.50      148.95     11.86 o
  -7  16   4      264.55      296.04     16.65 o
  -6  16   4      491.74      419.93     18.36 o
  -5  16   4      188.16      187.96     13.31 o
  -4  16   4       57.33       59.93      8.00 o
  -3  16   4      112.71      105.76      7.42 o
  -2  16   4      329.06      391.58     19.10 o
  -1  16   4      269.24      281.55     11.71 o
   0  16   4      251.15      280.30     12.73 o
   1  16   4      191.41      164.43     14.91 o
   2  16   4      130.69      122.29     14.14 o
   3  16   4      352.37      357.47     21.93 o
   4  16   4      351.05      339.55     22.30 o
   5  16   4      395.27      421.07     35.31 o
   6  16   4      196.63      192.80     25.03 o
  -7  17   4       26.98       32.24      8.72 o
  -6  17   4       72.02       81.22     15.76 o
  -5  17   4       24.99       28.09     10.04 o
  -4  17   4        0.09        0.58      5.67 o
  -3  17   4       18.23       17.19      7.48 o
  -2  17   4       35.87       63.27      7.11 o
  -1  17   4        0.14       16.63      5.71 o
   0  17   4        2.44       11.33      8.11 o
   1  17   4       14.35       22.95      9.11 o
   2  17   4        2.07        9.35      8.67 o
   3  17   4        0.01       28.73      9.99 o
   4  17   4        0.33       23.15     13.00 o
  -5  18   4      107.86       99.31     14.00 o
  -4  18   4       43.95       44.90      8.42 o
  -3  18   4      168.99      171.29     19.55 o
  -2  18   4      297.76      293.79     27.17 o
  -1  18   4       72.03       90.88      9.16 o
   0  18   4      132.09      138.29     36.87 o
   1  18   4      148.05      154.54     15.94 o
   2  18   4      215.36      176.07     35.12 o
 -16   1   5       62.71       62.45      7.49 o
 -15   1   5       73.35       63.79      5.72 o
 -14   1   5       99.71      115.62      6.49 o
 -13   1   5      516.09      531.70     10.85 o
 -12   1   5     1167.32     1206.69     19.00 o
 -11   1   5      318.46      367.14      8.37 o
 -10   1   5      307.82      333.94      8.03 o
  -9   1   5      815.43      837.04     11.19 o
  -8   1   5      555.12      616.82      8.73 o
  -7   1   5     2210.51     2211.87     21.10 o
  -6   1   5     7996.19     8540.84     95.18 o
  -5   1   5     2268.93     2131.34     19.22 o
  -4   1   5     1565.39     1374.51     15.29 o
  -3   1   5     6031.23     6548.82     61.91 o
  -2   1   5     2452.18     2429.45     29.01 o
  -1   1   5     2171.36     2309.18     18.73 o
   0   1   5     8337.46     8587.91     65.83 o
   1   1   5     9120.74     8452.33     61.59 o
   2   1   5     4618.39     4767.47     40.71 o
   3   1   5     3721.04     3629.42     27.70 o
   4   1   5     2843.07     2703.95     22.10 o
   5   1   5     1698.04     1710.57     20.75 o
   6   1   5      761.70      782.77     10.98 o
   7   1   5      220.50      238.61      8.63 o
   8   1   5     1690.50     1652.61     21.27 o
   9   1   5     1147.08     1123.46     19.10 o
  10   1   5      397.74      417.19     11.58 o
  11   1   5      495.35      520.36     13.42 o
  12   1   5      127.27      134.68     10.82 o
  13   1   5       81.26       88.62      8.97 o
 -16   2   5        0.15        5.97      7.25 o
 -15   2   5       13.55        6.57      5.36 o
 -14   2   5       21.24       19.58      4.30 o
 -13   2   5        0.02        9.06      4.40 o
 -12   2   5       16.02       20.94      3.95 o
 -11   2   5       33.45       45.90      5.81 o
 -10   2   5      266.75      261.35      7.13 o
  -9   2   5        8.67       15.86      2.58 o
  -8   2   5       73.36       77.24      4.94 o
  -7   2   5     1136.58     1252.42     16.07 o
  -6   2   5     2843.72     3118.83     29.61 o
  -5   2   5       44.26       85.72      2.88 o
  -4   2   5       63.40       74.58      4.31 o
  -3   2   5        4.07       17.89      2.27 o
  -2   2   5       16.31       28.43      2.56 o
  -1   2   5      730.42      914.73      9.31 o
   0   2   5       46.16       41.46      2.56 o
   1   2   5     1154.58     1390.02     12.67 o
   2   2   5      198.60      159.21      3.85 o
   3   2   5      870.84      914.72     10.45 o
   4   2   5        0.09        0.23      1.67 o
   5   2   5      886.25      891.77     11.39 o
   6   2   5      133.04      137.32      4.64 o
   7   2   5        1.08        2.82      2.99 o
   8   2   5       34.99       23.40      3.73 o
   9   2   5       10.95        5.35      3.37 o
  10   2   5      171.36      168.69      7.79 o
  11   2   5       58.86       60.39      5.78 o
  12   2   5       35.75       21.57      6.17 o
  13   2   5        0.21       -0.94      6.77 o
 -16   3   5       35.50       37.13      9.21 o
 -15   3   5       13.41        6.87      5.49 o
 -14   3   5      141.06      133.19      8.74 o
 -13   3   5      532.70      568.45     11.47 o
 -12   3   5      391.01      417.91      9.52 o
 -11   3   5      727.11      736.79     20.59 o
 -10   3   5      680.51      700.25     11.72 o
  -9   3   5      258.89      271.99      7.26 o
  -8   3   5     1148.36     1226.99     35.12 o
  -7   3   5     4963.25     5102.02     50.71 o
  -6   3   5     6992.59     7000.73     61.96 o
  -5   3   5     4960.82     4751.20     42.89 o
  -4   3   5     5282.27     5089.37     49.20 o
  -3   3   5     3711.84     3816.23     38.12 o
  -2   3   5     2390.45     2515.07     22.73 o
  -1   3   5     2349.36     2247.16     19.45 o
   0   3   5     3431.29     3106.71     26.02 o
   1   3   5     8826.86     8586.25     62.66 o
   2   3   5     2963.26     3000.97     25.61 o
   3   3   5     4319.44     4227.75     34.95 o
   4   3   5     4316.23     4261.33     35.45 o
   5   3   5      968.14     1032.98     13.14 o
   6   3   5     1919.49     1897.66     22.86 o
   7   3   5     2670.71     2531.63     26.88 o
   8   3   5     2732.64     2717.75     31.38 o
   9   3   5     1458.99     1440.91     21.73 o
  10   3   5      775.76      805.65     15.74 o
  11   3   5      483.60      491.85     17.20 o
  12   3   5       71.60       83.87      9.91 o
 -16   4   5        1.01       -1.01      7.51 o
 -15   4   5        7.87       13.40      7.41 o
 -14   4   5        0.11        1.97      5.09 o
 -13   4   5        0.05        8.97      5.17 o
 -12   4   5      108.98      124.00      5.98 o
 -11   4   5      215.03      211.07      7.58 o
 -10   4   5      220.56      239.85      6.72 o
  -9   4   5       56.12       64.91      3.59 o
  -8   4   5        0.83        6.90      2.49 o
  -7   4   5      614.96      555.02     10.98 o
  -6   4   5     3132.87     3016.87     35.22 o
  -5   4   5     1891.16     2103.05     28.99 o
  -4   4   5      279.39      370.93      7.67 o
  -3   4   5      190.02      206.38      4.10 o
  -2   4   5     2660.01     2951.61     24.69 o
  -1   4   5      264.83      328.34      5.18 o
   0   4   5      517.73      586.66      7.35 o
   1   4   5       28.19       32.44      1.63 o
   2   4   5      420.50      441.89      7.03 o
   3   4   5      262.34      241.42      5.18 o
   4   4   5      223.04      203.23      5.42 o
   5   4   5      183.91      165.70      5.05 o
   6   4   5       34.15       32.90      3.07 o
   7   4   5       78.10       68.28      4.39 o
   8   4   5       51.25       60.41      4.42 o
   9   4   5        0.68        0.62      2.90 o
  10   4   5        9.80       14.38      4.89 o
  11   4   5        1.21        1.10      5.15 o
  12   4   5       23.37       29.66      6.83 o
 -16   5   5       57.26       56.14     10.30 o
 -15   5   5       44.19       51.07     11.65 o
 -14   5   5      238.90      252.00     14.71 o
 -13   5   5      389.42      363.35     12.83 o
 -12   5   5      885.50      867.59     20.90 o
 -11   5   5      863.53      893.68     18.37 o
 -10   5   5      801.42      817.37     17.09 o
  -9   5   5     1063.36     1050.94     16.03 o
  -8   5   5      394.87      382.36      7.70 o
  -7   5   5     1777.32     1825.02     21.64 o
  -6   5   5     2241.42     2162.19     30.52 o
  -5   5   5     2222.50     2125.28     41.07 o
  -4   5   5     3020.61     2914.31     33.86 o
  -3   5   5     1974.21     1827.07     16.53 o
  -2   5   5     3689.72     3960.65     30.47 o
  -1   5   5     1703.44     1748.71     15.51 o
   0   5   5     8034.59     8060.38     66.45 o
   1   5   5     5516.07     5581.15     45.94 o
   2   5   5     1300.89     1272.25     14.11 o
   3   5   5     4150.82     4173.74     39.59 o
   4   5   5     2765.54     2760.99     26.12 o
   5   5   5      974.45     1015.97     15.48 o
   6   5   5      106.24      118.86      4.54 o
   7   5   5      575.76      560.93     13.21 o
   8   5   5     1033.76     1042.29     23.77 o
   9   5   5      507.72      514.47     13.66 o
  10   5   5      369.67      362.00     12.19 o
  11   5   5       69.55       93.97      8.81 o
  12   5   5      199.61      209.75     12.09 o
 -15   6   5       26.68       30.29      8.85 o
 -14   6   5       10.91       -3.76      5.84 o
 -13   6   5      301.43      296.80     12.94 o
 -12   6   5      342.14      370.09     12.41 o
 -11   6   5       18.67       29.32      6.14 o
 -10   6   5        0.20       11.01      5.53 o
  -9   6   5       11.54       18.45      7.55 o
  -8   6   5       63.49       75.96      4.78 o
  -7   6   5      165.32      161.97      5.23 o
  -6   6   5       20.30       17.23      2.60 o
  -5   6   5      145.35      127.23     10.79 o
  -4   6   5      293.18      301.28      6.33 o
  -3   6   5      187.07      201.56      4.84 o
  -2   6   5        0.26        4.40      1.22 o
  -1   6   5      313.42      320.70      5.20 o
   0   6   5      619.61      604.09      7.93 o
   1   6   5        0.40        9.90      1.98 o
   2   6   5       10.44       19.59      3.09 o
   3   6   5      144.77      123.60      4.13 o
   4   6   5      365.33      373.62      6.38 o
   5   6   5      394.98      370.52      7.82 o
   6   6   5        7.26        8.71      4.51 o
   7   6   5       12.27       17.35      4.59 o
   8   6   5       28.46       23.53      5.00 o
   9   6   5        1.73       -3.77      3.77 o
  10   6   5       30.01       35.66      5.93 o
  11   6   5        2.70        4.00      5.44 o
  12   6   5       17.63       16.34      6.30 o
 -15   7   5       29.88       28.68      9.31 o
 -14   7   5        1.57        1.68      6.42 o
 -13   7   5       90.85       88.99     10.56 o
 -12   7   5      250.67      268.40     17.34 o
 -11   7   5      204.43      196.33     13.89 o
 -10   7   5      100.90       96.35      9.04 o
  -9   7   5      743.53      813.17     18.39 o
  -8   7   5      597.38      607.56     17.51 o
  -7   7   5     1099.95     1073.32     19.29 o
  -6   7   5     1787.36     1695.56     22.47 o
  -5   7   5     1850.31     1819.49     26.31 o
  -4   7   5     2088.50     2033.81     21.57 o
  -3   7   5      623.77      564.95      8.25 o
  -2   7   5     4216.35     4195.02     31.04 o
  -1   7   5     5379.80     5500.19     42.28 o
   0   7   5     2426.64     2356.41     23.09 o
   1   7   5     1130.16     1098.55     15.26 o
   2   7   5      620.29      670.78      9.46 o
   3   7   5     2208.70     2184.17     22.90 o
   4   7   5     1755.14     1560.35     25.51 o
   5   7   5     2862.12     2720.37     41.51 o
   6   7   5     2221.87     2137.76     35.88 o
   7   7   5      392.29      404.19     14.05 o
   8   7   5      558.89      544.06     14.91 o
   9   7   5      432.16      433.29     12.99 o
  10   7   5      310.55      314.83     12.00 o
  11   7   5      324.32      298.83     13.64 o
  12   7   5       93.29       85.23     15.53 o
 -15   8   5        0.62       -1.75      8.41 o
 -14   8   5       60.15       93.64     15.16 o
 -13   8   5       88.99      113.94     11.65 o
 -12   8   5       32.13       37.83      9.74 o
 -11   8   5        5.78       11.36      7.82 o
 -10   8   5      207.27      185.07     14.11 o
  -9   8   5       75.67       78.69      8.24 o
  -8   8   5      398.82      381.35     10.15 o
  -7   8   5      203.58      207.48      6.31 o
  -6   8   5       26.55       42.59      3.58 o
  -5   8   5      465.22      481.58     10.93 o
  -4   8   5      138.77      162.08      5.35 o
  -3   8   5       57.38       73.22      3.64 o
  -2   8   5      109.57      108.84      5.18 o
  -1   8   5      100.04      137.31      6.52 o
   0   8   5        2.12       13.06      2.70 o
   1   8   5      131.06      115.69      5.10 o
   2   8   5       21.64       33.55      3.61 o
   3   8   5       47.08       51.77      2.94 o
   4   8   5      551.86      469.38     10.49 o
   5   8   5      277.37      261.32     15.91 o
   6   8   5       44.13       44.27      6.33 o
   7   8   5       70.55       63.84      7.40 o
   8   8   5        0.76        2.59      4.19 o
   9   8   5       92.13       96.47      8.39 o
  10   8   5      175.63      163.11      9.75 o
  11   8   5      197.07      198.18     11.00 o
 -14   9   5      271.43      262.52     18.09 o
 -13   9   5       45.99       28.50     10.73 o
 -12   9   5      310.92      257.69     27.56 o
 -11   9   5      557.16      536.71     36.09 o
 -10   9   5      589.64      530.50     34.15 o
  -9   9   5     1137.62     1095.42     32.53 o
  -8   9   5     1101.49     1079.81     31.31 o
  -7   9   5     1940.25     1869.84     31.67 o
  -6   9   5      124.76      160.35      7.84 o
  -5   9   5      107.03      149.60      6.42 o
  -4   9   5     1507.63     1525.93     21.04 o
  -3   9   5     2633.73     2650.78     29.47 o
  -2   9   5     4420.11     4462.06     58.05 o
  -1   9   5      864.37      937.94     16.08 o
   0   9   5      962.21     1022.55     14.01 o
   1   9   5      730.03      754.24     12.78 o
   2   9   5      243.84      279.21      5.84 o
   3   9   5     1725.73     1704.63     19.90 o
   4   9   5     1391.41     1337.68     25.63 o
   5   9   5     1202.55     1175.77     24.49 o
   6   9   5      684.80      694.38     18.76 o
   7   9   5      735.60      683.39     23.64 o
   8   9   5      294.06      276.25     11.80 o
   9   9   5      349.10      342.20     13.38 o
  10   9   5      841.94      881.33     20.20 o
  11   9   5      231.89      236.56     11.89 o
 -14  10   5        3.33       -0.15      8.88 o
 -13  10   5       12.50       18.36     10.38 o
 -12  10   5       24.91       34.54     17.07 o
 -11  10   5       57.28       79.17     17.85 o
 -10  10   5      262.32      269.32     26.39 o
  -9  10   5      174.34      160.69     13.56 o
  -8  10   5      337.13      363.52     18.21 o
  -7  10   5      418.16      406.00     18.50 o
  -6  10   5      193.26      173.08     10.27 o
  -5  10   5       80.91       76.70      6.48 o
  -4  10   5       34.72       45.08      4.40 o
  -3  10   5      103.15       92.84      5.37 o
  -2  10   5       73.73       83.65      5.23 o
  -1  10   5       45.94       90.89      5.56 o
   0  10   5      573.64      532.57     12.04 o
   1  10   5        4.93        0.16      2.52 o
   2  10   5       92.92       91.34      5.14 o
   3  10   5        0.46       15.91      7.23 o
   4  10   5       23.11       65.91      8.36 o
   5  10   5        0.78       16.30      6.27 o
   6  10   5       19.65       32.09      6.31 o
   7  10   5       20.25       22.42      6.27 o
   8  10   5       55.02       43.08      7.67 o
   9  10   5        9.05       15.46      5.84 o
  10  10   5        0.19       -2.85      5.70 o
 -13  11   5      149.03      148.80     18.52 o
 -12  11   5      178.60      180.84     26.39 o
 -11  11   5      230.68      182.00     24.06 o
 -10  11   5      152.87      142.41     14.11 o
  -9  11   5      179.29      185.14     14.91 o
  -8  11   5      878.04      865.27     29.05 o
  -7  11   5     1248.62     1171.31     27.84 o
  -6  11   5      195.19      214.19     11.65 o
  -5  11   5      528.33      528.47     21.12 o
  -4  11   5     1411.91     1355.68     31.25 o
  -3  11   5      919.38      919.32     16.40 o
  -2  11   5     2319.28     2165.85     29.70 o
  -1  11   5     2108.80     2029.59     28.55 o
   0  11   5     1505.20     1451.61     22.63 o
   1  11   5     1011.69     1034.73     18.26 o
   2  11   5      321.25      358.58     15.60 o
   3  11   5     1306.67     1328.55     39.28 o
   4  11   5     1258.34     1226.61     29.48 o
   5  11   5      794.81      830.49     24.36 o
   6  11   5      860.21      844.64     25.67 o
   7  11   5      423.55      414.18     18.72 o
   8  11   5      212.29      226.29     13.42 o
   9  11   5       23.46       13.83      6.29 o
  10  11   5      134.90      127.41     12.15 o
 -13  12   5       84.42       84.18     16.31 o
 -12  12   5       30.10       19.02     15.91 o
 -11  12   5      127.27      167.26     24.84 o
 -10  12   5       58.37       88.79     12.74 o
  -9  12   5        6.32       -0.40     12.03 o
  -8  12   5        1.49       10.57      6.98 o
  -7  12   5       17.23       12.53      5.79 o
  -6  12   5      186.00      166.14     11.06 o
  -5  12   5       56.48       71.18      9.83 o
  -4  12   5       92.11       76.93      5.97 o
  -3  12   5       93.88       85.89      6.45 o
  -2  12   5      267.59      256.95      8.81 o
  -1  12   5      234.08      203.01      8.69 o
   0  12   5      110.11      125.35      6.77 o
   1  12   5      201.39      173.41      8.07 o
   2  12   5       13.16       13.83      3.41 o
   3  12   5       11.37       10.19      5.76 o
   4  12   5        4.59        9.63     11.64 o
   5  12   5        9.10       27.44      7.82 o
   6  12   5      237.56      245.91     15.06 o
   7  12   5        1.94        7.69      7.18 o
   8  12   5      130.17      119.76     12.98 o
   9  12   5       54.97       66.49     16.62 o
 -12  13   5      226.74      212.69     20.85 o
 -11  13   5      140.78      141.65     24.45 o
 -10  13   5      184.95      134.55     21.15 o
  -9  13   5      593.37      550.74     20.61 o
  -8  13   5      151.50      154.02     11.77 o
  -7  13   5       87.82       82.65      9.70 o
  -6  13   5      388.06      348.79     15.81 o
  -5  13   5      421.40      373.28     18.79 o
  -4  13   5      355.92      369.55     21.34 o
  -3  13   5      446.29      436.16     14.79 o
  -2  13   5      687.00      754.47     17.45 o
  -1  13   5      925.56     1019.35     18.93 o
   0  13   5      472.47      477.00     12.39 o
   1  13   5      180.38      202.41      8.89 o
   2  13   5      426.38      406.51     16.50 o
   3  13   5      699.89      698.27     22.47 o
   4  13   5      310.30      368.89     20.72 o
   5  13   5      332.72      359.19     21.11 o
   6  13   5      348.43      301.03     16.88 o
   7  13   5      118.95      120.03     21.56 o
   8  13   5      219.51      227.72     20.11 o
 -11  14   5        2.93       -0.45      9.04 o
 -10  14   5        5.37       13.01      7.61 o
  -9  14   5      153.75      173.58     13.56 o
  -8  14   5      249.98      270.55     15.45 o
  -7  14   5      153.04      133.83     11.57 o
  -6  14   5       11.82       17.84      6.73 o
  -5  14   5       29.84       47.92      9.10 o
  -4  14   5        1.33        8.59      4.23 o
  -3  14   5        4.17       19.30      4.94 o
  -2  14   5       22.82       45.16      5.99 o
  -1  14   5        4.73       30.42      5.41 o
   0  14   5        0.76        1.96      4.26 o
   1  14   5        0.00        7.86      4.00 o
   2  14   5       58.67       85.80      9.84 o
   3  14   5        3.39       10.68     10.01 o
   4  14   5        0.81       20.49      9.32 o
   5  14   5       24.67       19.79      9.88 o
   6  14   5       15.01       15.14      9.77 o
   7  14   5       26.40       44.67     19.41 o
 -10  15   5      198.14      178.36     14.72 o
  -9  15   5      114.47      123.96     15.59 o
  -8  15   5      284.02      231.34     15.07 o
  -7  15   5      524.72      499.80     20.01 o
  -6  15   5      320.60      302.67     16.05 o
  -5  15   5      281.62      297.54     16.92 o
  -4  15   5      186.78      195.28      9.17 o
  -3  15   5      173.03      196.24      9.73 o
  -2  15   5      369.66      403.20     13.34 o
  -1  15   5      286.69      313.56     11.99 o
   0  15   5      195.81      207.99     10.07 o
   1  15   5      249.74      233.06     37.45 o
   2  15   5       68.40       70.00     16.69 o
   3  15   5      108.82      148.72     14.71 o
   4  15   5      284.15      351.75     32.21 o
   5  15   5      503.73      522.47     45.79 o
   6  15   5      339.16      338.30     23.74 o
  -9  16   5        8.87       18.77      8.41 o
  -8  16   5      129.78      141.00     13.51 o
  -7  16   5       62.99       67.29     10.28 o
  -6  16   5        8.72       15.16      6.23 o
  -5  16   5        5.12       -1.42      5.28 o
  -4  16   5        2.46       -2.94      6.90 o
  -3  16   5       80.77       94.87      7.79 o
  -2  16   5       12.27       18.64      5.69 o
  -1  16   5       54.97       67.34      7.38 o
   0  16   5        4.15       10.83      5.67 o
   1  16   5        1.56       -4.61      6.96 o
   2  16   5        0.00       15.25      8.61 o
   3  16   5       36.56       46.70     11.37 o
   4  16   5      160.62      163.77     24.45 o
   5  16   5       91.73       89.25     20.57 o
  -7  17   5       65.24       50.85      8.47 o
  -6  17   5       46.52       50.12      8.32 o
  -5  17   5       49.16       51.04      8.21 o
  -4  17   5      231.37      238.85     13.12 o
  -3  17   5      357.63      373.14     17.29 o
  -2  17   5      416.57      416.28     14.57 o
  -1  17   5      428.86      444.36     14.94 o
   0  17   5      278.06      301.45     19.34 o
   1  17   5      439.13      461.39     24.09 o
   2  17   5      289.34      315.44     21.27 o
   3  17   5      392.54      480.95     25.81 o
  -4  18   5       40.85       48.21      8.55 o
  -3  18   5       45.23       55.59      9.75 o
  -2  18   5       63.92       78.70     11.55 o
  -1  18   5       37.48       42.23     10.26 o
   0  18   5       27.99       26.55     12.81 o
   1  18   5       13.45       11.82      9.39 o
 -16   0   6       68.69       80.46      9.92 o
 -15   0   6       96.23       86.47      9.67 o
 -14   0   6      272.39      242.42     15.95 o
 -13   0   6      104.10      137.85     12.89 o
 -12   0   6      485.32      503.96     17.00 o
 -11   0   6      509.99      515.33     19.48 o
 -10   0   6     1296.71     1378.78     27.75 o
  -9   0   6     1525.55     1589.38     27.73 o
  -8   0   6      205.59      232.62      8.87 o
  -7   0   6     1042.73     1029.99     19.86 o
  -6   0   6     1213.49     1128.38     28.76 o
  -5   0   6     3653.43     3667.64     51.85 o
  -4   0   6     7943.43     7891.11    131.71 o
  -3   0   6     2531.32     2595.84     68.69 o
  -2   0   6     1954.26     1822.43     26.60 o
  -1   0   6     1474.45     1409.78     19.65 o
   0   0   6     5858.09     6161.77     65.22 o
   1   0   6     6675.64     6472.70     68.41 o
   2   0   6     7071.13     7310.80     77.15 o
   3   0   6     3140.27     3029.63     36.01 o
   4   0   6     1979.24     1843.13     22.79 o
   5   0   6       96.81      122.93      6.10 o
   6   0   6       42.21       24.72      4.46 o
   7   0   6     1489.34     1521.11     27.20 o
   8   0   6     1528.22     1479.80     27.69 o
   9   0   6      792.20      768.14     22.37 o
  10   0   6      258.33      273.96     14.24 o
  11   0   6      111.21      102.05     10.41 o
  12   0   6      195.00      197.23     13.57 o
 -16   1   6        0.00        6.96      5.81 o
 -15   1   6        3.09        7.09      4.55 o
 -14   1   6        7.19       14.79      4.74 o
 -13   1   6        4.52        3.66      4.88 o
 -12   1   6      208.53      187.16      8.61 o
 -11   1   6        0.69        6.75      3.52 o
 -10   1   6      571.35      593.22     11.76 o
  -9   1   6        6.39        4.58      2.11 o
  -8   1   6       13.95       22.23      3.65 o
  -7   1   6      162.57      143.06      5.11 o
  -6   1   6      303.54      321.35      7.34 o
  -5   1   6     1520.99     1735.64     18.51 o
  -4   1   6      111.69      143.67      6.19 o
  -3   1   6      421.56      453.32      9.69 o
  -2   1   6      300.35      359.57      6.25 o
  -1   1   6     1272.49     1488.55     22.84 o
   0   1   6     1807.84     2072.31     18.52 o
   1   1   6      316.57      342.97      7.12 o
   2   1   6        3.42        3.19      1.43 o
   3   1   6     2195.26     2219.84     19.81 o
   4   1   6      225.86      204.89      4.73 o
   5   1   6        4.28        8.46      2.35 o
   6   1   6      145.75      136.80      5.25 o
   7   1   6       82.02       62.64      4.37 o
   8   1   6      152.23      133.52      6.50 o
   9   1   6        0.07       -3.27      3.27 o
  10   1   6        2.16        4.05      3.86 o
  11   1   6        4.41        7.47      4.40 o
  12   1   6        0.02       -1.76      5.02 o
 -16   2   6       25.45       33.22      6.88 o
 -15   2   6      112.28      106.37      7.00 o
 -14   2   6      334.29      329.95     12.62 o
 -13   2   6      178.70      182.87      8.59 o
 -12   2   6      294.54      281.15     11.28 o
 -11   2   6      768.58      833.41     15.02 o
 -10   2   6       87.72      104.74      5.47 o
  -9   2   6      493.05      542.99     10.35 o
  -8   2   6     3305.86     3378.57     36.94 o
  -7   2   6     3170.56     3354.03     35.61 o
  -6   2   6     4941.76     5423.23     48.94 o
  -5   2   6     2292.47     2162.33     28.85 o
  -4   2   6     1774.37     1510.55     25.75 o
  -3   2   6     5499.49     5799.17     55.60 o
  -2   2   6     1722.39     1653.12     24.37 o
  -1   2   6     1639.31     1633.54     16.09 o
   0   2   6     3785.99     3698.67     32.56 o
   1   2   6     4450.80     4292.90     33.47 o
   2   2   6     3136.49     3027.15     26.37 o
   3   2   6     3361.64     3245.57     26.95 o
   4   2   6     3163.99     3097.58     27.94 o
   5   2   6     1011.14     1010.94     11.95 o
   6   2   6     2048.42     1957.38     22.20 o
   7   2   6     2567.16     2394.42     26.46 o
   8   2   6     1801.71     1849.46     24.28 o
   9   2   6     1150.36     1165.44     20.05 o
  10   2   6      376.04      413.87     11.93 o
  11   2   6      379.87      396.47     12.70 o
  12   2   6       79.29       92.29     10.53 o
 -16   3   6        2.16        8.86      6.64 o
 -15   3   6        4.28        0.25      5.45 o
 -14   3   6       43.18       55.12      5.83 o
 -13   3   6       23.76       24.57      4.50 o
 -12   3   6       20.45       20.47      5.29 o
 -11   3   6       35.39       45.20      5.64 o
 -10   3   6      149.81      163.13      6.96 o
  -9   3   6       13.11       29.68      3.44 o
  -8   3   6      658.93      735.51     13.13 o
  -7   3   6      119.29      159.00      4.47 o
  -6   3   6     1046.20      972.70     11.65 o
  -5   3   6      387.29      391.96      8.15 o
  -4   3   6      359.51      371.58     11.09 o
  -3   3   6      782.60      862.04     15.28 o
  -2   3   6     1063.20     1208.80     15.48 o
  -1   3   6       37.70       88.18      3.11 o
   0   3   6     1662.26     1709.19     16.26 o
   1   3   6      976.47     1042.55     13.72 o
   2   3   6       11.19       13.94      1.96 o
   3   3   6        0.04        3.62      2.78 o
   4   3   6      519.27      500.24      7.46 o
   5   3   6        0.26        1.62      1.92 o
   6   3   6        2.52        7.24      2.60 o
   7   3   6        0.36        4.51      3.23 o
   8   3   6      170.49      175.58      7.89 o
   9   3   6       26.44       34.42      4.64 o
  10   3   6       27.96       18.66      4.53 o
  11   3   6        5.87        6.64      5.53 o
  12   3   6        1.43       -1.90      5.48 o
 -16   4   6       20.66       35.27     10.97 o
 -15   4   6      155.12      153.25      9.84 o
 -14   4   6      171.95      157.46     12.71 o
 -13   4   6      460.36      494.02     14.27 o
 -12   4   6     1085.41     1113.45     25.35 o
 -11   4   6      299.89      290.07     10.15 o
 -10   4   6      406.97      412.98     10.78 o
  -9   4   6     1388.89     1414.86     24.06 o
  -8   4   6     1681.20     1742.00     27.23 o
  -7   4   6     2759.00     2815.70     30.72 o
  -6   4   6     1476.48     1370.10     27.31 o
  -5   4   6     1700.03     1625.89     20.83 o
  -4   4   6     7832.24     8076.78     71.20 o
  -3   4   6     4036.23     3886.19     36.68 o
  -2   4   6     3453.07     3516.80     29.61 o
  -1   4   6     8586.86     9137.30     75.04 o
   0   4   6     3383.86     3277.14     29.77 o
   1   4   6     5985.80     6034.00     45.70 o
   2   4   6     9574.65     9932.73     76.84 o
   3   4   6     2904.67     2800.94     25.25 o
   4   4   6     1252.22     1250.95     14.75 o
   5   4   6     1145.45     1175.27     15.62 o
   6   4   6      949.35      882.94     14.19 o
   7   4   6     1379.08     1287.09     25.93 o
   8   4   6     1201.13     1229.30     18.53 o
   9   4   6      587.89      602.93     12.31 o
  10   4   6      271.44      272.91     12.27 o
  11   4   6      138.92      147.44     10.40 o
  12   4   6      186.53      176.79     11.64 o
 -16   5   6        8.12        0.57      7.79 o
 -15   5   6        2.18        7.53      7.46 o
 -14   5   6      265.70      301.68     20.17 o
 -13   5   6      393.92      416.96     21.87 o
 -12   5   6       65.97       88.59      7.16 o
 -11   5   6       40.37       44.26      6.61 o
 -10   5   6        0.87        9.73      5.09 o
  -9   5   6       45.33       53.30      4.01 o
  -8   5   6      683.07      672.66     11.15 o
  -7   5   6      641.69      603.29     13.04 o
  -6   5   6        1.38        6.00      2.33 o
  -5   5   6       21.35       33.41      2.92 o
  -4   5   6       21.35       51.22      3.16 o
  -3   5   6       14.24       25.06      1.77 o
  -2   5   6       37.82       52.61      2.39 o
  -1   5   6      248.33      315.01      5.93 o
   0   5   6      214.82      211.27      4.59 o
   1   5   6      227.78      215.54      4.72 o
   2   5   6        3.19       17.73      2.11 o
   3   5   6     1071.99     1013.97     12.48 o
   4   5   6      530.41      478.12      8.74 o
   5   5   6        1.31        3.47      2.23 o
   6   5   6      113.83       93.85      8.26 o
   7   5   6        3.40       -1.12      2.57 o
   8   5   6       34.44       38.49      4.01 o
   9   5   6        0.18       -2.69      4.07 o
  10   5   6       43.76       28.78      6.26 o
  11   5   6        6.33        8.00      6.23 o
 -15   6   6       15.16        3.98      7.53 o
 -14   6   6      211.98      221.33     12.47 o
 -13   6   6      551.47      535.22     15.23 o
 -12   6   6      135.20      140.52      8.57 o
 -11   6   6      274.79      251.73     13.30 o
 -10   6   6      170.14      179.60     15.66 o
  -9   6   6      716.67      727.06     12.91 o
  -8   6   6     2300.02     2297.02     32.79 o
  -7   6   6      341.32      343.54     10.71 o
  -6   6   6     1492.35     1513.54     33.54 o
  -5   6   6     2375.95     2238.35     27.75 o
  -4   6   6     1407.67     1344.18     15.67 o
  -3   6   6     2128.41     2113.14     21.54 o
  -2   6   6     2136.73     2045.94     18.17 o
  -1   6   6      971.29      970.24     11.10 o
   0   6   6     1554.39     1470.42     15.95 o
   1   6   6     3628.81     3601.98     36.87 o
   2   6   6      129.23      135.76      4.22 o
   3   6   6      633.61      632.11     10.97 o
   4   6   6     2789.76     2771.06     26.76 o
   5   6   6      889.72      909.42     14.07 o
   6   6   6     1159.88     1180.00     19.22 o
   7   6   6      571.32      526.22     14.39 o
   8   6   6      733.37      768.88     20.26 o
   9   6   6      555.20      531.65     14.46 o
  10   6   6      164.71      177.80     10.04 o
  11   6   6      314.93      324.37     14.37 o
 -15   7   6       25.73       38.58      9.59 o
 -14   7   6       33.90       44.86      9.32 o
 -13   7   6        3.81        6.92      6.14 o
 -12   7   6        0.42       -2.23      4.99 o
 -11   7   6        9.04       24.29      6.70 o
 -10   7   6        0.67        1.63      6.88 o
  -9   7   6       32.50       28.64      5.82 o
  -8   7   6       69.39       93.63      7.79 o
  -7   7   6      665.89      618.45     13.28 o
  -6   7   6     1435.90     1368.81     26.60 o
  -5   7   6      105.08      102.70      3.88 o
  -4   7   6       71.77       79.07      3.43 o
  -3   7   6      604.00      581.48      8.81 o
  -2   7   6      105.67      114.24      3.75 o
  -1   7   6      111.94      102.43      3.60 o
   0   7   6        2.67       11.37      2.10 o
   1   7   6      145.50      111.86      4.73 o
   2   7   6       13.88       35.30      3.78 o
   3   7   6      849.92      774.99     11.25 o
   4   7   6     1242.05     1190.00     14.86 o
   5   7   6       35.79       39.10      5.80 o
   6   7   6        4.58        4.62      4.44 o
   7   7   6       62.99       55.85      7.68 o
   8   7   6       24.13       21.52      5.40 o
   9   7   6       19.14       14.21      5.05 o
  10   7   6        2.28        2.28      4.93 o
  11   7   6       16.05       14.34      6.49 o
 -15   8   6       73.72       62.71     10.97 o
 -14   8   6       30.41       26.29      8.92 o
 -13   8   6      159.94      140.30     17.15 o
 -12   8   6      118.09      133.11     13.98 o
 -11   8   6      427.96      403.90     21.80 o
 -10   8   6      730.50      626.13     25.52 o
  -9   8   6      618.49      599.36     18.64 o
  -8   8   6      384.49      381.46     10.67 o
  -7   8   6      303.40      320.86      8.35 o
  -6   8   6      905.81      914.83     16.79 o
  -5   8   6      500.75      500.31      8.15 o
  -4   8   6     1997.70     2032.84     20.88 o
  -3   8   6     2720.85     2842.90     25.47 o
  -2   8   6     2309.79     2383.60     22.28 o
  -1   8   6     1498.84     1547.12     17.24 o
   0   8   6       22.19       26.87      2.97 o
   1   8   6     2777.00     2756.05     31.50 o
   2   8   6     2421.11     2317.43     29.73 o
   3   8   6     1380.17     1355.82     16.40 o
   4   8   6     2337.57     2352.22     31.61 o
   5   8   6      803.33      799.56     19.67 o
   6   8   6      613.65      587.53     19.05 o
   7   8   6      308.90      286.02     12.83 o
   8   8   6      516.40      536.72     17.42 o
   9   8   6      480.52      464.78     14.14 o
  10   8   6      212.53      239.29     11.56 o
  11   8   6      207.39      212.00     20.44 o
 -14   9   6       26.15       36.02     12.48 o
 -13   9   6       64.63       87.32     20.57 o
 -12   9   6       49.34       45.41     15.91 o
 -11   9   6       33.07       37.64     14.75 o
 -10   9   6      195.43      187.12     36.29 o
  -9   9   6       46.02       58.38     13.48 o
  -8   9   6       27.06       53.20      7.26 o
  -7   9   6        1.97       13.47      3.45 o
  -6   9   6      177.38      155.98      6.29 o
  -5   9   6      142.45      150.49      5.07 o
  -4   9   6       38.71       84.19      4.19 o
  -3   9   6      630.67      686.06     11.95 o
  -2   9   6       84.87       94.01      4.86 o
  -1   9   6        4.10        7.96      2.57 o
   0   9   6        9.58       14.38      2.73 o
   1   9   6      545.31      482.45     10.29 o
   2   9   6      121.76      125.50      6.62 o
   3   9   6       59.92       67.20      4.73 o
   4   9   6       10.01       16.23      5.08 o
   5   9   6       12.24       20.37      5.51 o
   6   9   6        4.30       14.63      5.48 o
   7   9   6        1.53        1.11      5.18 o
   8   9   6       16.20       25.71      6.06 o
   9   9   6      132.92      131.23      9.94 o
  10   9   6      132.78      136.56      9.71 o
 -14  10   6       45.87       35.74     12.89 o
 -13  10   6      153.70      145.92     24.84 o
 -12  10   6      288.63      296.10     30.27 o
 -11  10   6      229.67      179.68     23.29 o
 -10  10   6      187.20      150.94     13.68 o
  -9  10   6     1047.85      963.36     30.87 o
  -8  10   6     1097.71     1085.48     32.18 o
  -7  10   6      518.55      509.54     27.99 o
  -6  10   6     1232.77     1225.38     24.79 o
  -5  10   6     1183.10     1135.84     16.19 o
  -4  10   6     1250.74     1221.80     19.42 o
  -3  10   6     1958.76     1897.48     26.65 o
  -2  10   6     3677.39     3527.51     43.29 o
  -1  10   6     2656.00     2625.32     34.55 o
   0  10   6      210.97      258.22      7.74 o
   1  10   6      552.39      572.25     11.57 o
   2  10   6     1974.48     1916.43     30.06 o
   3  10   6     1911.15     1925.83     46.51 o
   4  10   6      790.48      797.79     22.80 o
   5  10   6      804.28      787.19     23.78 o
   6  10   6      938.69      880.81     22.65 o
   7  10   6      283.07      261.10     20.00 o
   8  10   6      408.53      427.04     15.13 o
   9  10   6      347.21      330.77     14.14 o
  10  10   6      157.33      159.61     10.68 o
 -13  11   6       98.13       89.25     22.50 o
 -12  11   6      167.74      236.73     27.94 o
 -11  11   6       23.67       41.14     15.91 o
 -10  11   6       67.23       93.58     12.07 o
  -9  11   6       99.99      116.70     12.54 o
  -8  11   6      154.06      153.42     10.96 o
  -7  11   6       58.96       54.51      7.90 o
  -6  11   6      152.10      141.26     10.07 o
  -5  11   6      287.64      282.61      9.86 o
  -4  11   6       84.19       81.49      6.11 o
  -3  11   6      206.64      207.96      7.86 o
  -2  11   6        9.06       51.73      4.97 o
  -1  11   6       93.86      100.43     11.21 o
   0  11   6      131.04      131.84      6.79 o
   1  11   6       11.79       20.70      3.71 o
   2  11   6       16.79       19.88      4.70 o
   3  11   6       32.94       50.09      9.59 o
   4  11   6       52.34       74.36      9.19 o
   5  11   6       88.24      129.07     19.07 o
   6  11   6       14.99       10.19      7.28 o
   7  11   6        0.39       -2.87      6.45 o
   8  11   6        7.47        6.32      6.61 o
   9  11   6        0.13        3.64      6.01 o
 -13  12   6      298.52      224.31     30.65 o
 -12  12   6      154.78      115.65     22.89 o
 -11  12   6      177.90      131.55     22.50 o
 -10  12   6      169.39      150.02     15.25 o
  -9  12   6      395.11      371.86     16.47 o
  -8  12   6      352.03      330.09     15.38 o
  -7  12   6      211.36      209.67     12.66 o
  -6  12   6      283.82      264.84     13.28 o
  -5  12   6      167.32      155.73      7.77 o
  -4  12   6      636.44      639.73     15.45 o
  -3  12   6      462.07      468.43     15.85 o
  -2  12   6      507.49      517.85     12.64 o
  -1  12   6      926.70      932.74     17.73 o
   0  12   6      289.57      307.58     10.03 o
   1  12   6      603.60      598.81     17.96 o
   2  12   6      268.60      267.09     10.54 o
   3  12   6      190.43      203.73     12.49 o
   4  12   6      957.20     1043.68     28.17 o
   5  12   6      527.30      525.22     20.49 o
   6  12   6      329.16      347.20     17.83 o
   7  12   6      141.49      157.28     14.01 o
   8  12   6      286.98      243.51     17.09 o
 -12  13   6        0.24       -4.66     14.35 o
 -11  13   6       61.60       75.47     15.14 o
 -10  13   6       64.06       77.83     11.57 o
  -9  13   6        8.96       15.54      7.11 o
  -8  13   6       88.78       65.52     13.92 o
  -7  13   6      122.42      119.79     10.83 o
  -6  13   6        5.36       12.51      5.12 o
  -5  13   6       24.95       30.89      5.86 o
  -4  13   6      112.96      105.25      7.62 o
  -3  13   6       85.01       91.45      7.04 o
  -2  13   6      152.13      171.59      8.92 o
  -1  13   6      124.06      133.86      7.34 o
   0  13   6        4.49       13.14      4.15 o
   1  13   6        0.79       10.43      4.11 o
   2  13   6        0.07        8.16      6.13 o
   3  13   6        4.04        6.08      7.90 o
   4  13   6       36.19       42.67     10.84 o
   5  13   6       16.91       32.33      8.51 o
   6  13   6       61.06       61.36     12.08 o
   7  13   6        3.62        4.11      7.95 o
   8  13   6       47.12       37.26     12.62 o
 -11  14   6       51.44       39.00     12.70 o
 -10  14   6       80.13       52.45      9.90 o
  -9  14   6      307.90      279.55     16.12 o
  -8  14   6      265.09      248.73     15.15 o
  -7  14   6      283.58      256.29     17.25 o
  -6  14   6      336.50      320.11     13.45 o
  -5  14   6      339.59      322.29     15.07 o
  -4  14   6      194.85      207.90      9.70 o
  -3  14   6      489.61      519.43     14.82 o
  -2  14   6      826.76      842.79     19.53 o
  -1  14   6      313.74      314.12     11.88 o
   0  14   6      430.17      433.48     13.55 o
   1  14   6      507.33      563.94     14.89 o
   2  14   6      259.11      287.40     15.44 o
   3  14   6      154.92      156.92     28.91 o
   4  14   6      304.34      341.99     24.84 o
   5  14   6      475.63      474.28     25.79 o
   6  14   6      320.79      291.97     22.08 o
   7  14   6      114.76      130.43     17.78 o
 -10  15   6      153.17      154.57     14.23 o
  -9  15   6      207.54      218.35     15.15 o
  -8  15   6      142.92      177.67     13.87 o
  -7  15   6        7.36       19.62      6.76 o
  -6  15   6       48.20       53.89      7.86 o
  -5  15   6       19.99       34.08      7.75 o
  -4  15   6       13.67       29.52      6.89 o
  -3  15   6       14.34       19.83      7.28 o
  -2  15   6        2.73       10.88      4.99 o
  -1  15   6       27.21       28.06      5.62 o
   0  15   6       10.98       18.85      5.22 o
   1  15   6        1.12        3.16      7.18 o
   2  15   6        5.32        5.99      7.54 o
   3  15   6       83.28       93.25     13.85 o
   4  15   6        6.38       19.72     10.35 o
   5  15   6       12.63       25.39     15.14 o
   6  15   6        2.47       11.13     10.26 o
  -8  16   6      170.95      167.37     16.71 o
  -7  16   6      163.61      156.52     11.49 o
  -6  16   6      126.59      110.17     10.11 o
  -5  16   6       85.92       95.79     10.59 o
  -4  16   6      292.33      304.30     17.46 o
  -3  16   6      318.31      326.24     12.88 o
  -2  16   6      252.05      274.99     20.73 o
  -1  16   6      435.64      436.11     14.73 o
   0  16   6      141.52      171.99     15.46 o
   1  16   6      136.21      112.92     13.97 o
   2  16   6      381.75      429.14     26.00 o
   3  16   6      276.42      310.07     29.88 o
   4  16   6      212.09      190.55     25.61 o
  -7  17   6        2.29        4.17      6.35 o
  -6  17   6        1.08        4.66      7.45 o
  -5  17   6       52.80       56.14      8.33 o
  -4  17   6      140.58      165.08     12.95 o
  -3  17   6       37.79       52.02      7.07 o
  -2  17   6       53.68       82.71      8.20 o
  -1  17   6       27.74       51.56      7.25 o
   0  17   6        1.86       14.21      8.61 o
   1  17   6        2.15       17.46      9.04 o
   2  17   6        0.07       36.06     10.72 o
  -3  18   6      137.06      134.08     13.67 o
  -2  18   6       59.40       60.27      7.65 o
 -16   1   7      111.50      130.36      9.51 o
 -15   1   7      198.61      205.01      8.99 o
 -14   1   7       36.83       34.15     10.25 o
 -13   1   7       19.58       23.19      5.68 o
 -12   1   7      314.71      339.86     13.07 o
 -11   1   7      922.68      971.24     16.34 o
 -10   1   7      439.51      440.67     10.00 o
  -9   1   7      431.84      463.37      9.54 o
  -8   1   7      517.55      576.87     12.24 o
  -7   1   7      652.17      677.67     11.15 o
  -6   1   7     1465.07     1524.33     19.12 o
  -5   1   7     2789.97     2610.30     41.15 o
  -4   1   7     4462.68     4449.82     62.14 o
  -3   1   7     1636.50     1578.50     23.38 o
  -2   1   7     1476.49     1320.99     13.42 o
  -1   1   7     5649.63     5814.37     48.97 o
   0   1   7     3882.77     3974.43     37.64 o
   1   1   7     3364.78     3092.41     30.70 o
   2   1   7     4619.61     4632.85     36.70 o
   3   1   7     1792.72     1736.37     16.94 o
   4   1   7      436.41      424.35      7.01 o
   5   1   7     1388.78     1377.57     16.29 o
   6   1   7     1152.82     1118.08     15.69 o
   7   1   7     1279.48     1260.34     17.51 o
   8   1   7      970.91      933.04     17.46 o
   9   1   7      477.43      504.52     15.45 o
  10   1   7      422.44      436.04     12.69 o
  11   1   7       64.55       62.44      6.65 o
 -16   2   7       24.37       29.52      6.80 o
 -15   2   7        4.29       13.28      5.50 o
 -14   2   7        0.03       -3.20      4.52 o
 -13   2   7       37.27       45.77      6.56 o
 -12   2   7       36.98       36.81      5.28 o
 -11   2   7        6.28        9.30      3.56 o
 -10   2   7       71.12       88.94      9.07 o
  -9   2   7       20.41       36.75      3.82 o
  -8   2   7      244.34      233.00      6.52 o
  -7   2   7      257.87      256.98      6.44 o
  -6   2   7      429.94      473.58      9.41 o
  -5   2   7        4.70       13.84      3.36 o
  -4   2   7      260.24      325.55     21.32 o
  -3   2   7       47.79       61.79      2.68 o
  -2   2   7     2111.43     2377.33     28.51 o
  -1   2   7        7.58       18.78      1.95 o
   0   2   7      868.88      955.90     10.74 o
   1   2   7        0.01        4.32      1.90 o
   2   2   7      168.59      174.86      4.52 o
   3   2   7       14.40       15.67      2.27 o
   4   2   7       11.62       10.20      2.19 o
   5   2   7        0.00        2.41      2.21 o
   6   2   7      170.48      161.35      5.96 o
   7   2   7       10.41        8.10      3.49 o
   8   2   7        0.07       -1.12      3.33 o
   9   2   7        7.11        5.30      4.51 o
  10   2   7        7.45        2.17      3.98 o
  11   2   7        7.56       19.76      7.02 o
 -16   3   7       86.74       73.59      8.28 o
 -15   3   7      104.69       99.89      9.52 o
 -14   3   7      249.99      239.62     10.22 o
 -13   3   7      548.46      573.90     17.92 o
 -12   3   7      349.53      337.24     13.50 o
 -11   3   7      430.78      427.55     11.88 o
 -10   3   7     1077.72     1156.00     19.14 o
  -9   3   7     5700.20     5813.99     59.26 o
  -8   3   7     5476.22     5617.50     56.84 o
  -7   3   7      213.96      245.38      5.40 o
  -6   3   7     1962.19     2006.32     25.31 o
  -5   3   7     7962.91     7960.36    132.03 o
  -4   3   7     5517.44     5543.53    120.60 o
  -3   3   7     4000.65     3856.46     76.29 o
  -2   3   7     1243.31     1129.36     15.84 o
  -1   3   7     2270.03     2389.56     25.69 o
   0   3   7     2849.40     3086.31     27.05 o
   1   3   7     4315.27     4315.47     34.28 o
   2   3   7     4168.63     4075.59     39.84 o
   3   3   7     1806.63     1832.54     18.59 o
   4   3   7     1331.14     1303.92     14.97 o
   5   3   7     2284.72     2134.53     23.31 o
   6   3   7     2262.21     2148.97     24.43 o
   7   3   7     1243.70     1242.75     18.72 o
   8   3   7     1097.56     1117.33     18.05 o
   9   3   7      766.36      844.64     16.95 o
  10   3   7      118.87      128.78      8.14 o
  11   3   7      303.29      334.96     14.30 o
 -16   4   7        5.78       21.73      7.41 o
 -15   4   7       60.87       84.71      9.19 o
 -14   4   7      174.16      170.67     10.90 o
 -13   4   7       63.77       71.28      5.51 o
 -12   4   7        5.94       14.18      4.67 o
 -11   4   7      114.96      122.60      7.93 o
 -10   4   7       31.10       42.78      5.69 o
  -9   4   7      220.50      234.04      9.30 o
  -8   4   7       40.79       44.80      3.50 o
  -7   4   7      136.98      115.29      6.99 o
  -6   4   7      286.89      280.69      8.76 o
  -5   4   7       41.62       53.67      5.04 o
  -4   4   7       95.08      105.84      3.95 o
  -3   4   7      242.98      245.18      5.98 o
  -2   4   7      153.94      190.63      4.25 o
  -1   4   7      534.04      509.11     11.91 o
   0   4   7      405.71      439.02      7.54 o
   1   4   7     1098.82     1060.22     11.35 o
   2   4   7        0.06        4.05      2.18 o
   3   4   7      216.12      206.03      5.27 o
   4   4   7      287.33      285.35      7.12 o
   5   4   7      288.72      243.16      6.48 o
   6   4   7        0.01       -1.55      2.73 o
   7   4   7       34.13       25.75      3.94 o
   8   4   7       10.21        8.46      3.53 o
   9   4   7        5.43        1.65      3.54 o
  10   4   7        0.07        5.74      5.34 o
  11   4   7        3.88        3.18      6.00 o
 -16   5   7      122.72      139.51     12.87 o
 -15   5   7      317.81      321.42     14.54 o
 -14   5   7      225.47      205.62     10.56 o
 -13   5   7       18.22       19.09      5.44 o
 -12   5   7      204.41      226.09     10.26 o
 -11   5   7      426.95      429.42     15.63 o
 -10   5   7      396.46      394.75     14.78 o
  -9   5   7       89.86      108.48      7.56 o
  -8   5   7      497.38      493.31     14.35 o
  -7   5   7     1181.95     1110.19     14.79 o
  -6   5   7      281.80      316.91      9.98 o
  -5   5   7     1452.08     1432.32     26.61 o
  -4   5   7     2478.94     2284.16     22.04 o
  -3   5   7     4564.10     4616.80     40.89 o
  -2   5   7     3730.55     3885.85     37.32 o
  -1   5   7     1299.31     1254.05     14.40 o
   0   5   7     2964.07     2940.21     26.28 o
   1   5   7     4308.73     4167.38     35.45 o
   2   5   7     4808.65     4814.58     39.89 o
   3   5   7     1523.73     1458.72     20.78 o
   4   5   7     1276.68     1288.35     16.90 o
   5   5   7     1277.83     1282.55     18.75 o
   6   5   7     1032.36      997.65     17.00 o
   7   5   7     1292.36     1276.85     19.54 o
   8   5   7      321.70      329.50      9.02 o
   9   5   7      373.67      387.32     12.94 o
  10   5   7      505.95      535.78     17.09 o
  11   5   7      313.90      304.14     15.79 o
 -16   6   7        0.18       -7.47      7.47 o
 -15   6   7       51.67       46.73      9.43 o
 -14   6   7        0.17       -2.65      5.08 o
 -13   6   7        2.01        0.36      5.00 o
 -12   6   7        0.46        3.42      5.62 o
 -11   6   7       77.96       79.90      8.72 o
 -10   6   7       10.74       13.97      5.54 o
  -9   6   7        7.78       16.37      6.42 o
  -8   6   7      724.71      685.14     33.28 o
  -7   6   7      150.84      134.44      4.93 o
  -6   6   7       31.34       31.17      3.33 o
  -5   6   7      741.42      672.83     11.75 o
  -4   6   7      133.72      144.13      5.08 o
  -3   6   7       43.94       74.31      2.66 o
  -2   6   7      257.89      290.38      6.47 o
  -1   6   7       73.70       64.15      3.31 o
   0   6   7      111.52      123.71      4.99 o
   1   6   7        6.75        2.95      1.86 o
   2   6   7      273.11      227.63      6.35 o
   3   6   7      377.59      349.20     14.93 o
   4   6   7       12.93       18.67      2.92 o
   5   6   7      352.14      332.19      8.45 o
   6   6   7       32.94       41.50      4.29 o
   7   6   7       38.90       41.76      6.35 o
   8   6   7       12.51       15.87      5.26 o
   9   6   7       35.31       36.74      6.15 o
  10   6   7        1.97       -4.24      5.31 o
  11   6   7       97.79       95.57     15.96 o
 -15   7   7       47.46       29.75     19.21 o
 -14   7   7       30.53       30.15      9.30 o
 -13   7   7      166.52      142.92      9.42 o
 -12   7   7      198.93      214.47     17.62 o
 -11   7   7      417.07      411.46     23.87 o
 -10   7   7      492.16      500.58     40.36 o
  -9   7   7       56.98       71.14     13.23 o
  -8   7   7      949.03      945.97     18.69 o
  -7   7   7     1940.60     1910.18     25.84 o
  -6   7   7     1846.20     1750.39     23.81 o
  -5   7   7     1417.14     1393.69     15.83 o
  -4   7   7     1248.32     1220.05     14.53 o
  -3   7   7     1879.01     1934.99     18.81 o
  -2   7   7      635.86      633.15      9.41 o
  -1   7   7     2302.38     2234.73     22.97 o
   0   7   7      826.54      908.62     11.99 o
   1   7   7      165.86      171.55      5.62 o
   2   7   7     1825.58     1790.58     22.86 o
   3   7   7      669.23      701.75     12.38 o
   4   7   7     1077.50     1166.78     17.17 o
   5   7   7      592.34      628.43     15.53 o
   6   7   7      421.15      403.75     14.43 o
   7   7   7      497.30      469.66     20.84 o
   8   7   7      221.20      238.65     10.44 o
   9   7   7      305.84      290.89     11.87 o
  10   7   7      208.19      195.57     11.80 o
 -15   8   7        4.31        2.70      9.44 o
 -14   8   7       87.78       95.01     14.23 o
 -13   8   7       67.21       76.37      9.12 o
 -12   8   7       77.68       98.89     13.56 o
 -11   8   7      196.26      231.65     17.50 o
 -10   8   7        1.79       17.05      5.86 o
  -9   8   7       16.28       10.79      6.01 o
  -8   8   7      133.39      112.84      8.76 o
  -7   8   7      306.45      286.73      8.31 o
  -6   8   7      757.03      734.08     12.43 o
  -5   8   7       19.88       26.80      2.77 o
  -4   8   7        1.18       19.48      2.73 o
  -3   8   7      215.63      215.68      5.80 o
  -2   8   7      286.20      252.12      6.05 o
  -1   8   7       52.09       56.10      3.25 o
   0   8   7       61.30       60.90      3.90 o
   1   8   7        0.73       22.31      3.85 o
   2   8   7       68.90       69.20      8.12 o
   3   8   7      209.18      200.10      6.56 o
   4   8   7      156.93      175.08     10.10 o
   5   8   7        5.47        4.13      4.41 o
   6   8   7        3.65        3.17      4.67 o
   7   8   7        0.86        2.83      5.54 o
   8   8   7       12.22       14.48      5.35 o
   9   8   7       23.70        7.78      5.26 o
  10   8   7        0.09       -5.05      5.05 o
 -14   9   7      238.46      252.01     19.94 o
 -13   9   7      288.93      256.90     29.11 o
 -12   9   7      273.70      232.85     26.77 o
 -11   9   7      304.61      263.83     18.65 o
 -10   9   7     1026.01      967.61     25.78 o
  -9   9   7      706.18      662.30     20.17 o
  -8   9   7      541.58      553.16     13.67 o
  -7   9   7      181.51      188.67      8.18 o
  -6   9   7      223.05      246.02      7.21 o
  -5   9   7     2876.60     2751.26     35.84 o
  -4   9   7     2019.07     2022.98     25.09 o
  -3   9   7      861.71      907.73     13.47 o
  -2   9   7      180.79      214.73      6.25 o
  -1   9   7      453.66      498.01     10.55 o
   0   9   7     3079.33     2982.48     53.78 o
   1   9   7     2711.67     2524.66     46.20 o
   2   9   7     1480.93     1415.88     24.56 o
   3   9   7     1043.54     1050.79     24.21 o
   4   9   7     1734.60     1650.23     30.72 o
   5   9   7      503.88      494.30     15.89 o
   6   9   7      337.51      335.77     14.14 o
   7   9   7     1241.91     1272.93     28.80 o
   8   9   7      620.45      657.87     19.59 o
   9   9   7      371.14      413.34     14.27 o
 -14  10   7       19.40       15.28     11.39 o
 -13  10   7        8.38       27.94     15.91 o
 -12  10   7       30.99       45.41     16.30 o
 -11  10   7       72.06       74.51     17.85 o
 -10  10   7       97.38      133.45     19.02 o
  -9  10   7       13.36       31.15      8.18 o
  -8  10   7       23.60       34.50      9.24 o
  -7  10   7      272.96      284.36      8.53 o
  -6  10   7      138.14      153.54      8.45 o
  -5  10   7      144.72      137.55      5.71 o
  -4  10   7       61.74       78.25      5.04 o
  -3  10   7       24.51       54.72      4.38 o
  -2  10   7       30.52       44.23      4.76 o
  -1  10   7       98.38       96.38      6.65 o
   0  10   7      604.12      586.80     17.79 o
   1  10   7       52.73       68.62      5.39 o
   2  10   7        0.03        8.59      3.76 o
   3  10   7        0.15        3.00      4.59 o
   4  10   7        3.24        6.59      6.41 o
   5  10   7        2.31       23.45      7.56 o
   6  10   7       12.29       11.06      6.07 o
   7  10   7       62.20       77.72      9.14 o
   8  10   7      220.41      241.65     12.41 o
   9  10   7       33.08       25.70      6.55 o
 -13  11   7      158.90      116.81     24.45 o
 -12  11   7       16.59       21.34     15.14 o
 -11  11   7       76.38       79.17     12.27 o
 -10  11   7      241.64      196.77     15.74 o
  -9  11   7      205.44      182.62     14.70 o
  -8  11   7      548.62      537.83     18.78 o
  -7  11   7      445.92      399.74     13.33 o
  -6  11   7     1081.29     1025.18     24.99 o
  -5  11   7      692.52      683.23     15.91 o
  -4  11   7      786.20      733.58     17.20 o
  -3  11   7     2714.45     2562.42     44.78 o
  -2  11   7      957.05      910.50     17.32 o
  -1  11   7      730.10      723.21     15.22 o
   0  11   7      979.43     1048.93     17.28 o
   1  11   7      701.06      725.83     16.89 o
   2  11   7      982.84      980.14     26.88 o
   3  11   7      342.46      372.87     15.66 o
   4  11   7      493.46      505.57     28.75 o
   5  11   7      863.59      876.66     45.55 o
   6  11   7      620.50      644.65     23.23 o
   7  11   7      223.81      241.66     18.97 o
   8  11   7      116.64      119.68     10.15 o
 -13  12   7       69.97       81.10     22.12 o
 -12  12   7       88.92       72.57     19.79 o
 -11  12   7       50.57       62.93     26.00 o
 -10  12   7        6.28       -0.62      5.81 o
  -9  12   7       52.75       49.57      8.73 o
  -8  12   7       46.27       46.64      8.34 o
  -7  12   7      121.21      136.23      9.02 o
  -6  12   7       10.86        6.36      5.34 o
  -5  12   7      147.35      145.94      7.86 o
  -4  12   7      241.16      256.57     12.21 o
  -3  12   7       43.31       47.41      6.63 o
  -2  12   7        9.36       19.90      4.33 o
  -1  12   7       92.26       84.76      6.33 o
   0  12   7        0.02       10.44      4.04 o
   1  12   7        0.22       13.42      4.96 o
   2  12   7        2.38        5.15      3.70 o
   3  12   7      207.47      236.35     13.68 o
   4  12   7       21.36       50.91      8.70 o
   5  12   7       79.94      106.16     11.49 o
   6  12   7       20.28       24.32      8.14 o
   7  12   7       17.22       33.46      9.62 o
   8  12   7       31.63       33.36     10.09 o
 -12  13   7      105.50       74.88     14.26 o
 -11  13   7      236.10      214.63     30.91 o
 -10  13   7      268.09      211.12     14.55 o
  -9  13   7       88.17       78.28     14.76 o
  -8  13   7      218.35      202.09     11.71 o
  -7  13   7      448.12      451.87     15.18 o
  -6  13   7      207.23      188.41     13.85 o
  -5  13   7       88.68       96.35      7.05 o
  -4  13   7      324.21      337.72     18.37 o
  -3  13   7      333.28      353.49     12.16 o
  -2  13   7      353.55      369.67     12.83 o
  -1  13   7      543.80      570.94     17.32 o
   0  13   7      273.95      281.76     10.22 o
   1  13   7      291.39      310.04     23.41 o
   2  13   7      369.21      356.52     27.94 o
   3  13   7      356.86      387.32     17.82 o
   4  13   7      523.10      533.92     20.86 o
   5  13   7      174.69      187.79     14.26 o
   6  13   7       81.84       83.84     11.48 o
   7  13   7      209.28      202.01     16.34 o
 -11  14   7       64.61       99.47     15.40 o
 -10  14   7      211.91      231.08     15.62 o
  -9  14   7      174.71      192.46     14.19 o
  -8  14   7        1.94        4.82      5.60 o
  -7  14   7        3.42       17.17      6.16 o
  -6  14   7        5.28        6.50      5.62 o
  -5  14   7        0.53        1.19      4.01 o
  -4  14   7        1.39       11.67      4.69 o
  -3  14   7      129.99      133.17      8.62 o
  -2  14   7       37.40       43.17      6.42 o
  -1  14   7       72.90       97.99     12.66 o
   0  14   7        5.31       13.62      4.83 o
   1  14   7        3.31       -0.85      4.19 o
   2  14   7        0.03       -1.26      7.00 o
   3  14   7       12.44       18.27     14.95 o
   4  14   7        3.13       10.72      8.56 o
   5  14   7        8.41       12.46     15.53 o
   6  14   7        3.91        7.25     10.22 o
 -10  15   7       90.22      108.73     12.56 o
  -9  15   7      191.88      130.50     13.21 o
  -8  15   7      341.47      311.53     17.24 o
  -7  15   7      200.54      200.08     12.00 o
  -6  15   7      162.87      156.09     10.86 o
  -5  15   7      134.60      141.69     20.32 o
  -4  15   7      351.55      330.25     12.55 o
  -3  15   7      328.99      352.27     13.07 o
  -2  15   7       76.29       86.91      7.92 o
  -1  15   7      367.25      359.82     13.38 o
   0  15   7      462.25      515.84     17.09 o
   1  15   7       33.34       38.60      9.86 o
   2  15   7       97.24       96.63     18.62 o
   3  15   7      328.11      378.09     23.31 o
   4  15   7      263.59      284.89     21.67 o
   5  15   7      322.21      369.38     25.10 o
  -8  16   7       14.11       12.49      8.31 o
  -7  16   7       25.55       47.78      8.46 o
  -6  16   7      119.77      157.15     11.53 o
  -5  16   7       58.52       88.64     13.12 o
  -4  16   7       85.59       97.24      9.69 o
  -3  16   7      123.10      149.20     11.26 o
  -2  16   7       53.52       66.18     10.14 o
  -1  16   7      143.22      147.19     10.08 o
   0  16   7       46.46       54.92     11.09 o
   1  16   7        0.03       11.20      8.91 o
   2  16   7        1.65       -7.76     11.26 o
   3  16   7       54.05       57.05     17.46 o
  -6  17   7      207.63      215.84     16.97 o
  -5  17   7      278.71      263.84     18.09 o
  -4  17   7      186.33      178.90     13.57 o
  -3  17   7      287.80      298.01     13.17 o
  -2  17   7      405.63      405.26     14.92 o
  -1  17   7      187.26      195.01     16.47 o
   0  17   7      179.59      189.34     17.12 o
   1  17   7      605.25      637.60     39.19 o
 -16   0   8        0.31        6.32      7.13 o
 -15   0   8        0.71       -4.06      7.79 o
 -14   0   8        4.94        9.31      7.93 o
 -13   0   8      371.55      364.38     18.74 o
 -12   0   8     1280.23     1268.25     44.09 o
 -11   0   8       28.74       72.85      7.80 o
 -10   0   8      588.96      631.57     17.15 o
  -9   0   8     2327.17     2401.01     47.24 o
  -8   0   8      824.91      918.71     42.49 o
  -7   0   8      478.44      529.62     13.69 o
  -6   0   8     1077.72     1125.81     39.58 o
  -5   0   8     3589.57     3650.63     97.02 o
  -4   0   8     3145.61     3295.53     88.48 o
  -3   0   8     2352.15     2248.97     36.30 o
  -2   0   8      786.92      686.71     12.07 o
  -1   0   8      694.50      773.00     13.69 o
   0   0   8     2884.82     2940.63     38.90 o
   1   0   8      866.34      706.12     14.22 o
   2   0   8      752.05      771.17     15.63 o
   3   0   8      544.06      580.89     12.38 o
   4   0   8       90.75      117.81      6.34 o
   5   0   8     1131.92     1162.46     26.13 o
   6   0   8     1470.03     1425.61     26.85 o
   7   0   8      236.29      278.18     24.50 o
   8   0   8      651.54      663.75     21.28 o
   9   0   8      553.04      643.59     21.54 o
  10   0   8       76.68       68.41      9.69 o
  11   0   8      260.62      246.71     15.36 o
 -16   1   8        1.73        9.35      5.85 o
 -15   1   8        0.02       -0.55      5.93 o
 -14   1   8       15.32       20.46      6.00 o
 -13   1   8        3.40       -4.00      5.26 o
 -12   1   8       69.58       63.06      6.09 o
 -11   1   8        0.62        8.87      3.88 o
 -10   1   8      215.85      229.29      8.07 o
  -9   1   8       32.66       26.98      3.65 o
  -8   1   8      101.55      100.08      5.08 o
  -7   1   8       18.31       17.67      2.57 o
  -6   1   8      261.01      289.05      7.47 o
  -5   1   8       85.22      103.51      7.94 o
  -4   1   8      211.81      258.60      7.91 o
  -3   1   8      113.70      155.45      3.98 o
  -2   1   8      214.49      226.03      4.56 o
  -1   1   8       48.99       77.24      3.12 o
   0   1   8      286.12      268.59      5.79 o
   1   1   8       33.90       45.81      3.63 o
   2   1   8        9.16        7.17      2.08 o
   3   1   8      152.73      113.00      4.34 o
   4   1   8      335.17      290.23      8.42 o
   5   1   8      112.51      112.09      4.88 o
   6   1   8       11.90        2.40      2.87 o
   7   1   8        0.03        1.34      3.03 o
   8   1   8       12.38       10.07      4.17 o
   9   1   8       19.28       17.76      4.72 o
  10   1   8       25.88       20.13      5.17 o
  11   1   8       24.05       20.37      5.87 o
 -16   2   8      173.97      175.09     14.02 o
 -15   2   8      106.85      115.99      8.12 o
 -14   2   8       75.80       70.93      7.98 o
 -13   2   8       59.94       62.30      6.24 o
 -12   2   8       42.65       55.29      5.89 o
 -11   2   8     1198.86     1252.98     19.28 o
 -10   2   8     1308.70     1341.24     23.44 o
  -9   2   8      211.05      237.15      7.52 o
  -8   2   8      931.64      974.97     20.08 o
  -7   2   8     1245.55     1257.71     16.87 o
  -6   2   8     1888.43     1952.90     43.19 o
  -5   2   8     1583.49     1560.78     51.03 o
  -4   2   8     3282.80     2950.85     33.44 o
  -3   2   8     6710.54     6852.06     73.71 o
  -2   2   8     2245.96     2288.34     25.27 o
  -1   2   8     3971.94     3986.72     38.08 o
   0   2   8     3850.22     3845.30     34.93 o
   1   2   8     2973.17     2875.24     27.79 o
   2   2   8     2741.20     2793.08     25.94 o
   3   2   8     1713.73     1673.62     17.03 o
   4   2   8     4176.87     3859.48     34.79 o
   5   2   8     3322.95     3141.05     30.30 o
   6   2   8     1095.45     1017.20     21.10 o
   7   2   8      867.54      844.18     16.90 o
   8   2   8      639.32      613.73     14.36 o
   9   2   8      247.15      257.92     13.74 o
  10   2   8      460.65      494.34     13.73 o
  11   2   8      402.63      421.48     15.95 o
 -16   3   8       10.51        6.71      8.36 o
 -15   3   8       12.87       17.85      7.34 o
 -14   3   8       87.96      106.48      8.96 o
 -13   3   8        0.10        1.11      4.42 o
 -12   3   8      131.20      124.83      7.54 o
 -11   3   8       10.18       26.48      5.40 o
 -10   3   8      352.31      323.37     11.15 o
  -9   3   8       11.78       22.05      3.72 o
  -8   3   8      196.46      211.50      7.30 o
  -7   3   8      232.64      238.59      6.03 o
  -6   3   8      470.57      469.59      9.72 o
  -5   3   8       59.96       80.16      7.54 o
  -4   3   8      207.18      258.86      8.68 o
  -3   3   8        2.00       19.03      2.67 o
  -2   3   8      616.54      660.58     11.41 o
  -1   3   8      523.46      540.57      8.43 o
   0   3   8      293.38      304.04      6.43 o
   1   3   8        3.60       12.03      2.51 o
   2   3   8      128.28      129.46      4.43 o
   3   3   8      168.09      153.99      4.92 o
   4   3   8      159.53      163.67      5.30 o
   5   3   8      114.71       95.80      4.89 o
   6   3   8       19.92       11.94      4.13 o
   7   3   8        0.28        0.07      3.13 o
   8   3   8      145.88      165.01      7.51 o
   9   3   8       13.01       16.14      5.75 o
  10   3   8       13.65        8.23      5.68 o
  11   3   8       18.28       30.60     12.47 o
 -16   4   8      259.01      220.07     15.38 o
 -15   4   8      257.31      276.57     18.57 o
 -14   4   8       44.71       30.67      6.81 o
 -13   4   8       78.36       80.24      7.12 o
 -12   4   8      575.81      603.70     16.34 o
 -11   4   8     1452.89     1503.40     26.97 o
 -10   4   8     2972.38     2907.99     38.97 o
  -9   4   8      448.88      466.84     12.34 o
  -8   4   8        8.91       28.46      5.18 o
  -7   4   8     1643.45     1674.48     23.24 o
  -6   4   8     1911.82     1890.57     24.48 o
  -5   4   8     2732.35     2805.64     39.26 o
  -4   4   8     3137.05     3057.88     38.90 o
  -3   4   8     1628.24     1512.29     21.43 o
  -2   4   8     2446.89     2488.69     25.42 o
  -1   4   8     2309.27     2308.47     24.65 o
   0   4   8     4963.27     4821.38     43.06 o
   1   4   8     4041.16     4023.28     32.94 o
   2   4   8     2183.49     2070.66     20.73 o
   3   4   8     2301.58     2180.70     23.34 o
   4   4   8     1595.71     1556.52     18.69 o
   5   4   8     1603.55     1615.75     21.13 o
   6   4   8      848.04      821.01     14.62 o
   7   4   8      691.92      699.17     16.60 o
   8   4   8      563.08      557.27     12.60 o
   9   4   8      420.41      419.42     14.83 o
  10   4   8      500.28      482.99     16.53 o
 -16   5   8       36.97       50.45     20.18 o
 -15   5   8        4.51       20.00      9.01 o
 -14   5   8        8.82        3.38      5.15 o
 -13   5   8       88.95       92.98      7.63 o
 -12   5   8       91.74       90.86      7.88 o
 -11   5   8       24.42       22.02      5.59 o
 -10   5   8      110.55      117.76     11.92 o
  -9   5   8       23.42       26.03      4.25 o
  -8   5   8        2.61        5.16      3.98 o
  -7   5   8      143.05      121.12      5.62 o
  -6   5   8      165.39      144.64      7.09 o
  -5   5   8        0.26        6.47      2.91 o
  -4   5   8      599.62      657.25     10.87 o
  -3   5   8        5.68       31.79      3.12 o
  -2   5   8        4.53        9.39      2.30 o
  -1   5   8      222.64      234.70      6.18 o
   0   5   8        3.25       13.69      2.35 o
   1   5   8       66.47       56.74      3.26 o
   2   5   8     1238.75     1092.15     13.71 o
   3   5   8       73.88       55.20      3.72 o
   4   5   8      713.81      644.57     11.43 o
   5   5   8       13.19       22.21      3.50 o
   6   5   8        3.22        1.89      3.33 o
   7   5   8        5.51        6.92      3.46 o
   8   5   8      103.27      115.45      8.13 o
   9   5   8        5.59        4.20      5.42 o
  10   5   8      130.50      135.86     10.55 o
 -15   6   8        1.13        5.84      6.36 o
 -14   6   8       75.22       69.94      7.81 o
 -13   6   8       86.44       72.42      7.37 o
 -12   6   8       32.63       40.71      6.55 o
 -11   6   8      134.44      135.61     13.71 o
 -10   6   8      115.11      112.59     12.21 o
  -9   6   8      993.32      944.25     26.87 o
  -8   6   8     2076.51     2014.46     26.46 o
  -7   6   8      815.75      853.91     16.01 o
  -6   6   8      992.69      975.31     15.69 o
  -5   6   8     3248.65     3142.32     32.30 o
  -4   6   8     2539.17     2465.46     25.98 o
  -3   6   8     1086.08     1116.12     14.54 o
  -2   6   8     1309.06     1321.36     16.53 o
  -1   6   8      968.51      964.49     12.66 o
   0   6   8     1231.96     1296.92     15.51 o
   1   6   8      148.66      156.15      4.67 o
   2   6   8      525.57      552.78     12.44 o
   3   6   8     1321.05     1374.47     17.92 o
   4   6   8      516.83      515.12     10.97 o
   5   6   8      743.83      766.98     14.02 o
   6   6   8      365.98      340.34     10.32 o
   7   6   8      561.09      536.36     14.27 o
   8   6   8      624.24      657.27     16.45 o
   9   6   8      478.62      494.95     15.12 o
  10   6   8      485.60      541.36     28.29 o
 -15   7   8        0.14       -0.07      7.01 o
 -14   7   8       23.70       40.23      7.63 o
 -13   7   8       50.09       60.49      9.68 o
 -12   7   8       59.56       69.98      9.85 o
 -11   7   8        0.40       -0.79      6.72 o
 -10   7   8       18.53       12.90      5.71 o
  -9   7   8       10.48       19.66      5.68 o
  -8   7   8       22.83       36.07      3.77 o
  -7   7   8       30.68       36.61      4.18 o
  -6   7   8      561.57      544.99     13.09 o
  -5   7   8      463.66      433.37      8.00 o
  -4   7   8       12.39       21.31      2.28 o
  -3   7   8      163.03      167.38      5.33 o
  -2   7   8       63.46       75.91      3.97 o
  -1   7   8      273.80      291.52      6.68 o
   0   7   8      874.65      802.23     12.26 o
   1   7   8      103.78       94.36      5.30 o
   2   7   8      120.23      115.03      6.19 o
   3   7   8      142.92      133.98      5.87 o
   4   7   8        0.55       -0.12      2.87 o
   5   7   8       15.03       24.75      3.93 o
   6   7   8       16.97        8.15      5.26 o
   7   7   8       10.03        8.49      4.67 o
   8   7   8        0.66        1.04      4.37 o
   9   7   8        1.28        4.10      4.94 o
  10   7   8       59.54       51.84     17.27 o
 -15   8   8      198.73      228.19     30.65 o
 -14   8   8      159.32      146.91     13.19 o
 -13   8   8      187.68      129.01     12.22 o
 -12   8   8      654.01      617.24     27.85 o
 -11   8   8      450.46      420.25     22.22 o
 -10   8   8       58.24       53.01      7.48 o
  -9   8   8       35.93       64.17      7.63 o
  -8   8   8      218.33      242.75      9.14 o
  -7   8   8     1212.08     1198.62     18.68 o
  -6   8   8      486.95      492.16     10.25 o
  -5   8   8      490.40      501.52      9.42 o
  -4   8   8      679.33      697.52     11.47 o
  -3   8   8      277.30      322.64      6.77 o
  -2   8   8      849.08      856.23     12.85 o
  -1   8   8     1583.86     1543.51     22.08 o
   0   8   8     4011.10     3747.06     41.78 o
   1   8   8     2333.06     2304.94     31.84 o
   2   8   8     1570.22     1579.56     27.10 o
   3   8   8     1868.38     1798.04     23.78 o
   4   8   8      400.59      415.51     11.08 o
   5   8   8      806.47      808.79     25.41 o
   6   8   8      959.50      914.30     23.21 o
   7   8   8      355.22      362.77     15.37 o
   8   8   8       83.81       86.07      7.91 o
   9   8   8      167.93      183.88     10.81 o
 -14   9   8       16.50       24.60     11.64 o
 -13   9   8       80.40      116.42     22.50 o
 -12   9   8       61.80       75.96     25.03 o
 -11   9   8      171.52      185.97     16.60 o
 -10   9   8       71.23       95.90      9.47 o
  -9   9   8        3.98       -1.73      4.73 o
  -8   9   8      194.87      205.31     13.04 o
  -7   9   8      219.95      197.14      7.65 o
  -6   9   8      181.34      193.99      6.87 o
  -5   9   8      137.76      147.88      5.60 o
  -4   9   8       35.93       34.32      3.54 o
  -3   9   8       12.08       16.26      3.01 o
  -2   9   8       13.68       30.38      3.09 o
  -1   9   8      162.24      191.22      9.37 o
   0   9   8       89.85       95.58      7.46 o
   1   9   8        0.71        3.43      4.30 o
   2   9   8       35.64       46.07      6.33 o
   3   9   8       18.59       34.76      4.90 o
   4   9   8        8.41       12.46      4.11 o
   5   9   8       11.46        6.74      5.15 o
   6   9   8        0.91       -4.63      5.09 o
   7   9   8       69.95       83.72      9.47 o
   8   9   8       35.53       35.67      6.42 o
   9   9   8        0.44        2.47      5.71 o
 -14  10   8      146.84      167.25     18.08 o
 -13  10   8      100.58       50.45     18.24 o
 -12  10   8      162.45      106.72     20.96 o
 -11  10   8      313.29      286.29     18.16 o
 -10  10   8      427.53      435.06     17.53 o
  -9  10   8      221.47      209.47     12.64 o
  -8  10   8      584.08      552.61     17.04 o
  -7  10   8     1946.34     1814.76     26.80 o
  -6  10   8     1079.39     1036.77     18.39 o
  -5  10   8     1807.94     1701.07     21.26 o
  -4  10   8     1144.14     1087.77     15.83 o
  -3  10   8      316.54      326.66      8.97 o
  -2  10   8      880.20      872.82     15.23 o
  -1  10   8      876.86      893.72     17.42 o
   0  10   8     1660.21     1664.12     25.44 o
   1  10   8      849.38      824.90     16.51 o
   2  10   8      375.05      394.61     12.06 o
   3  10   8      366.06      391.18     11.63 o
   4  10   8      500.42      527.15     19.58 o
   5  10   8     1125.46     1261.60     33.67 o
   6  10   8      470.57      499.70     18.02 o
   7  10   8      570.45      605.74     20.37 o
   8  10   8      259.25      279.17     13.75 o
 -13  11   8       78.39      100.51     23.29 o
 -12  11   8       41.52       43.07     17.46 o
 -11  11   8        9.64       16.18     17.85 o
 -10  11   8        7.33       16.08      8.67 o
  -9  11   8        1.25       -1.05      5.67 o
  -8  11   8       10.11       34.44      5.91 o
  -7  11   8      193.90      178.99     10.76 o
  -6  11   8      225.56      211.90      9.48 o
  -5  11   8      195.66      173.95      7.52 o
  -4  11   8       21.79       38.04      4.23 o
  -3  11   8      352.82      352.61     10.61 o
  -2  11   8       95.38       98.72      6.57 o
  -1  11   8        5.42       13.26      4.56 o
   0  11   8       44.61       57.76      6.40 o
   1  11   8        5.35       15.86      4.40 o
   2  11   8       11.05        6.50      3.79 o
   3  11   8       12.02       10.32      6.16 o
   4  11   8        0.32       11.66      8.88 o
   5  11   8        9.94       37.59      8.50 o
   6  11   8        5.67       -2.21      6.65 o
   7  11   8        3.49        9.39      8.24 o
   8  11   8       12.26        3.11     14.35 o
 -12  12   8      105.88       78.39     21.73 o
 -11  12   8       44.37       44.67      9.14 o
 -10  12   8       94.28       71.94      9.88 o
  -9  12   8      241.77      201.34     13.32 o
  -8  12   8      426.11      419.74     22.44 o
  -7  12   8      294.88      281.35     11.86 o
  -6  12   8      243.76      235.25     15.53 o
  -5  12   8      756.99      736.88     28.29 o
  -4  12   8      943.31      915.58     22.23 o
  -3  12   8      518.64      537.36     14.97 o
  -2  12   8      163.40      176.16     11.11 o
  -1  12   8      595.51      623.19     14.86 o
   0  12   8     1165.53     1158.88     23.80 o
   1  12   8      367.65      376.64     14.22 o
   2  12   8      380.82      412.79     12.32 o
   3  12   8      728.75      717.68     29.57 o
   4  12   8      300.56      299.50     16.18 o
   5  12   8      109.99      106.97     19.82 o
   6  12   8      223.79      255.66     17.02 o
   7  12   8      222.57      231.80     17.09 o
 -12  13   8       45.18       65.65     13.92 o
 -11  13   8       80.99       90.42     11.75 o
 -10  13   8       42.03       55.15      9.63 o
  -9  13   8       74.10       62.39     12.73 o
  -8  13   8       27.94       36.45      8.12 o
  -7  13   8       76.37       79.74     10.19 o
  -6  13   8      128.08      135.10     10.81 o
  -5  13   8       25.36       37.48      6.33 o
  -4  13   8      247.51      233.64     10.55 o
  -3  13   8       41.39       35.90      5.92 o
  -2  13   8        1.33        6.57      4.44 o
  -1  13   8       22.35       24.79      5.02 o
   0  13   8       12.15       25.52      5.65 o
   1  13   8        0.13       15.56      5.43 o
   2  13   8       25.85       43.08      8.36 o
   3  13   8       48.13       55.24      8.96 o
   4  13   8       16.01        5.91      7.10 o
   5  13   8       11.60       17.67      9.38 o
   6  13   8       61.74       60.49     19.59 o
 -11  14   8      139.44      127.97     13.46 o
 -10  14   8      109.15       68.15     10.67 o
  -9  14   8       95.79       81.34     10.81 o
  -8  14   8      114.39       93.13     10.90 o
  -7  14   8      140.66      147.36     10.37 o
  -6  14   8       92.32       91.49      9.98 o
  -5  14   8      117.59      116.19      8.46 o
  -4  14   8       15.14       15.22      5.12 o
  -3  14   8      198.33      201.42     10.41 o
  -2  14   8      405.21      418.74     14.22 o
  -1  14   8      178.77      188.39     10.42 o
   0  14   8      200.05      214.19     19.86 o
   1  14   8      175.73      200.28     16.71 o
   2  14   8      524.95      536.88     26.61 o
   3  14   8      418.88      432.68     24.47 o
   4  14   8       62.25       66.17     13.05 o
   5  14   8      188.23      203.68     15.77 o
  -9  15   8        6.04        6.82      7.70 o
  -8  15   8        2.26       29.11      8.76 o
  -7  15   8       54.85       69.62     10.53 o
  -6  15   8       57.12       54.76      9.01 o
  -5  15   8       29.01       40.20      6.41 o
  -4  15   8       14.17       25.74      6.21 o
  -3  15   8       42.55       49.88      6.83 o
  -2  15   8        6.97       26.01      6.13 o
  -1  15   8        0.07       24.39      5.88 o
   0  15   8       35.14       52.86     17.46 o
   1  15   8        1.75       18.24     12.81 o
   2  15   8       30.73       19.02     13.19 o
   3  15   8       10.07        6.58     10.41 o
   4  15   8       29.63       55.97     13.71 o
  -8  16   8      144.65      106.00     15.93 o
  -7  16   8      347.47      364.36     19.17 o
  -6  16   8      467.91      471.61     17.44 o
  -5  16   8      310.74      317.95     16.72 o
  -4  16   8      213.39      195.75     10.92 o
  -3  16   8      334.68      339.76     14.90 o
  -2  16   8      289.02      280.64     14.50 o
  -1  16   8      425.34      480.16     32.38 o
   0  16   8      360.08      397.39     30.65 o
   1  16   8      180.63      168.81     23.29 o
   2  16   8       53.84       50.06     16.30 o
  -5  17   8        0.14       -7.74      8.24 o
  -4  17   8       18.44       23.40      8.21 o
  -3  17   8       71.31       93.51      8.84 o
  -2  17   8       31.36       20.39      9.74 o
  -1  17   8        3.64       22.13     11.45 o
 -16   1   9       48.78       32.13     12.04 o
 -15   1   9       32.97       30.27     11.53 o
 -14   1   9       54.15       43.82     11.39 o
 -13   1   9       45.39       45.35      6.44 o
 -12   1   9      468.59      463.53     14.81 o
 -11   1   9      807.67      842.16     14.95 o
 -10   1   9      875.26      916.67     15.83 o
  -9   1   9      523.65      521.01     11.21 o
  -8   1   9      419.57      458.83     11.51 o
  -7   1   9     1732.85     1833.20     41.30 o
  -6   1   9      511.14      517.67     26.97 o
  -5   1   9      671.91      637.81     15.69 o
  -4   1   9     2955.02     2767.13     44.55 o
  -3   1   9     3337.09     3378.19     38.96 o
  -2   1   9     2964.09     3044.95     28.13 o
  -1   1   9      884.65      847.06     10.84 o
   0   1   9     1426.18     1455.75     16.47 o
   1   1   9      781.21      800.76     11.42 o
   2   1   9     1029.25      972.01     13.23 o
   3   1   9     3048.78     2960.16     28.25 o
   4   1   9     3117.55     2930.55     27.24 o
   5   1   9     1185.66     1162.81     15.52 o
   6   1   9      336.77      340.24      9.49 o
   7   1   9      557.69      542.18     13.40 o
   8   1   9      418.63      400.80     12.70 o
   9   1   9      291.58      290.86     11.14 o
  10   1   9      368.27      396.06     13.19 o
 -16   2   9       26.65       22.11      8.04 o
 -15   2   9       10.01        9.09      9.83 o
 -14   2   9       10.11       10.87      7.78 o
 -13   2   9       11.54       17.71      7.08 o
 -12   2   9      150.39      169.24      8.15 o
 -11   2   9      314.44      307.23      9.63 o
 -10   2   9      151.98      175.45      6.99 o
  -9   2   9       47.38       56.82      4.08 o
  -8   2   9       52.61       78.66      5.21 o
  -7   2   9      244.29      231.90      7.83 o
  -6   2   9       97.30       76.82      7.82 o
  -5   2   9       92.18      102.18      8.49 o
  -4   2   9      323.32      332.67      9.92 o
  -3   2   9       41.18       48.41      3.09 o
  -2   2   9      650.78      659.90      9.48 o
  -1   2   9       35.38       32.12      2.94 o
   0   2   9      689.99      695.99     10.98 o
   1   2   9       30.75       32.69      2.90 o
   2   2   9      497.98      439.07      7.98 o
   3   2   9      152.34      131.17      4.93 o
   4   2   9       51.72       45.06      3.66 o
   5   2   9        1.45       -0.35      2.44 o
   6   2   9        8.53        6.58      3.18 o
   7   2   9        3.00        3.16      3.33 o
   8   2   9       42.04       39.85      6.66 o
   9   2   9        8.20       12.22      4.69 o
  10   2   9        0.09        1.05      4.75 o
 -16   3   9       49.07       42.46     16.69 o
 -15   3   9       48.14       54.61     13.14 o
 -14   3   9       95.80      109.63     12.12 o
 -13   3   9      167.56      164.99      8.74 o
 -12   3   9      673.38      649.31     16.49 o
 -11   3   9      711.08      738.94     19.20 o
 -10   3   9      301.90      340.95     10.30 o
  -9   3   9      620.79      595.13     13.88 o
  -8   3   9      627.98      671.64     15.36 o
  -7   3   9     1091.37     1175.67     21.21 o
  -6   3   9     2140.20     2171.41     53.36 o
  -5   3   9     1942.08     1810.63     72.95 o
  -4   3   9     4490.84     4338.58     56.80 o
  -3   3   9     5295.59     5206.36     58.31 o
  -2   3   9     2259.17     2345.15     29.72 o
  -1   3   9     2989.59     3008.40     29.02 o
   0   3   9     2897.29     2826.62     28.01 o
   1   3   9     1162.82     1180.89     14.97 o
   2   3   9     1752.45     1668.45     18.17 o
   3   3   9     2760.22     2688.80     26.34 o
   4   3   9     1378.29     1344.03     16.50 o
   5   3   9      889.78      879.55     14.02 o
   6   3   9      928.95      928.56     16.23 o
   7   3   9      411.28      383.27     10.55 o
   8   3   9      419.90      429.89     13.95 o
   9   3   9      734.43      771.97     17.35 o
  10   3   9      703.57      738.40     20.54 o
 -16   4   9        0.69       -3.89     10.14 o
 -15   4   9       13.59       11.59     18.24 o
 -14   4   9       64.42       67.60      8.60 o
 -13   4   9        2.27       10.48      4.96 o
 -12   4   9      184.48      181.29      9.38 o
 -11   4   9       38.13       54.53      6.09 o
 -10   4   9       13.29       19.27      4.62 o
  -9   4   9       30.73       22.01      4.24 o
  -8   4   9      225.03      256.76      8.85 o
  -7   4   9       23.84       37.84      3.22 o
  -6   4   9      147.03      146.79      9.49 o
  -5   4   9        3.50        5.88      3.19 o
  -4   4   9      317.08      296.15      9.65 o
  -3   4   9      116.41      116.53      4.41 o
  -2   4   9       14.08       17.60      2.96 o
  -1   4   9       27.92       22.59      2.94 o
   0   4   9      932.87      820.99     11.84 o
   1   4   9      249.92      224.14      6.69 o
   2   4   9      784.05      764.86     11.78 o
   3   4   9       24.63       13.61      2.70 o
   4   4   9       14.28       14.36      3.30 o
   5   4   9        4.16       12.42      3.34 o
   6   4   9       61.40       61.96      5.58 o
   7   4   9        0.15        3.82      4.59 o
   8   4   9       90.06       83.26      6.54 o
   9   4   9       50.51       40.75      7.40 o
  10   4   9       91.64       83.31     10.05 o
 -16   5   9       12.46       18.06     14.75 o
 -15   5   9       19.44        7.73     15.91 o
 -14   5   9       31.94       32.91      7.49 o
 -13   5   9      151.52      134.99     10.48 o
 -12   5   9      588.26      612.34     32.43 o
 -11   5   9      677.94      657.06     23.80 o
 -10   5   9      718.94      713.99     19.96 o
  -9   5   9      333.16      337.10     14.74 o
  -8   5   9      596.52      596.84     14.05 o
  -7   5   9     1874.89     1873.37     73.97 o
  -6   5   9     1189.86     1194.42     21.94 o
  -5   5   9     1860.70     1791.28     22.31 o
  -4   5   9     2288.92     2204.26     28.20 o
  -3   5   9      502.17      509.87      9.33 o
  -2   5   9     1092.27     1107.36     16.24 o
  -1   5   9     1776.03     1809.34     21.44 o
   0   5   9     2940.38     2810.31     28.04 o
   1   5   9     2148.29     2108.81     24.09 o
   2   5   9      584.81      642.83     12.38 o
   3   5   9     2126.24     2007.14     22.62 o
   4   5   9     1719.40     1617.04     21.35 o
   5   5   9      809.11      821.17     14.34 o
   6   5   9      630.99      610.86     12.90 o
   7   5   9      527.76      551.72     12.67 o
   8   5   9      694.76      697.30     17.31 o
   9   5   9      258.67      233.84     12.37 o
 -15   6   9        0.12        9.06     22.89 o
 -14   6   9       55.79       62.03     17.55 o
 -13   6   9       57.18       77.59      9.85 o
 -12   6   9        9.65       13.44      6.40 o
 -11   6   9      127.03      127.07     10.38 o
 -10   6   9      168.46      183.56     10.30 o
  -9   6   9       91.70      100.97      7.95 o
  -8   6   9      206.95      192.35      8.52 o
  -7   6   9       52.28       63.39      6.74 o
  -6   6   9       62.25       65.68      5.91 o
  -5   6   9       80.16       86.61      5.59 o
  -4   6   9      253.78      290.88      6.81 o
  -3   6   9        1.80       22.37      2.86 o
  -2   6   9       62.40       67.35      4.06 o
  -1   6   9      534.55      514.10      9.67 o
   0   6   9      282.31      247.80      6.74 o
   1   6   9      102.05      113.52      4.89 o
   2   6   9      173.50      147.63      5.94 o
   3   6   9      117.20      123.03      5.99 o
   4   6   9       96.46       89.87      5.49 o
   5   6   9        0.36        0.34      2.93 o
   6   6   9       11.02       11.81      3.91 o
   7   6   9       35.89       55.90      6.61 o
   8   6   9       20.73       26.46      5.92 o
   9   6   9      126.15      133.43     10.69 o
 -15   7   9       60.10       48.69     10.97 o
 -14   7   9      113.26      108.82     12.54 o
 -13   7   9      302.43      302.00     20.23 o
 -12   7   9        8.18        9.82      6.61 o
 -11   7   9       45.89       36.81     10.68 o
 -10   7   9      165.81      161.19     10.33 o
  -9   7   9      478.45      475.99     16.09 o
  -8   7   9      644.03      653.45     15.74 o
  -7   7   9      239.91      257.11     20.53 o
  -6   7   9     1289.17     1340.82     24.68 o
  -5   7   9      355.58      381.83      9.27 o
  -4   7   9      139.58      139.25      4.93 o
  -3   7   9     1049.26     1019.89     14.36 o
  -2   7   9     1637.57     1587.99     20.21 o
  -1   7   9      766.19      747.96     15.94 o
   0   7   9      225.89      250.61      8.65 o
   1   7   9     1609.50     1701.29     23.69 o
   2   7   9      495.05      509.46     12.55 o
   3   7   9      479.34      452.11     10.54 o
   4   7   9     1278.97     1228.03     19.16 o
   5   7   9      570.06      588.10     17.91 o
   6   7   9      412.39      403.30     13.96 o
   7   7   9      230.48      221.15     10.56 o
   8   7   9      647.08      685.90     17.59 o
   9   7   9      578.68      636.02     19.49 o
 -15   8   9        9.46       13.45     11.11 o
 -14   8   9       35.01       41.90     17.27 o
 -13   8   9      123.89      115.50     24.26 o
 -12   8   9      200.11      239.04     23.68 o
 -11   8   9        0.15        1.85      7.96 o
 -10   8   9       20.81       17.92      5.86 o
  -9   8   9        4.30       11.98      6.30 o
  -8   8   9        7.93       19.22      5.68 o
  -7   8   9      898.39      838.51     14.26 o
  -6   8   9      188.65      159.06      6.29 o
  -5   8   9      443.18      375.79      9.35 o
  -4   8   9        0.84        9.95      2.35 o
  -3   8   9      336.14      313.24      7.44 o
  -2   8   9      638.10      571.72     12.24 o
  -1   8   9      157.84      158.80      5.85 o
   0   8   9       46.45       57.55      4.17 o
   1   8   9      146.21      140.08      7.05 o
   2   8   9      132.53      129.06      7.75 o
   3   8   9       17.58        8.43      3.34 o
   4   8   9        2.35       14.55      4.15 o
   5   8   9       24.04       29.25      4.37 o
   6   8   9        0.61       -0.32      5.09 o
   7   8   9        2.81       -4.97      4.97 o
   8   8   9       23.49       30.74      6.60 o
 -14   9   9       83.35       74.40     14.96 o
 -13   9   9      293.93      269.61     21.25 o
 -12   9   9      355.27      350.67     22.60 o
 -11   9   9      122.62      128.79     11.05 o
 -10   9   9      133.92      109.90     10.10 o
  -9   9   9      393.22      385.50     19.27 o
  -8   9   9      893.76      882.09     23.56 o
  -7   9   9     1830.76     1724.34     25.62 o
  -6   9   9      986.77      943.39     15.67 o
  -5   9   9      585.68      544.17     10.53 o
  -4   9   9      825.99      857.95     15.00 o
  -3   9   9      798.62      797.21     12.69 o
  -2   9   9     2523.15     2477.19     27.89 o
  -1   9   9     1973.11     1915.92     25.63 o
   0   9   9     1551.80     1529.13     22.22 o
   1   9   9     2016.68     1940.60     32.10 o
   2   9   9      565.22      609.69     15.64 o
   3   9   9      624.14      640.91     16.05 o
   4   9   9      267.67      273.43      9.41 o
   5   9   9      384.91      417.88     15.91 o
   6   9   9      456.41      438.58     22.07 o
   7   9   9      105.60      115.86     10.50 o
   8   9   9      218.39      217.25     11.60 o
 -14  10   9        4.44       29.11     18.24 o
 -13  10   9       36.21       59.37     18.62 o
 -12  10   9       11.90       38.63     10.82 o
 -11  10   9        2.20        3.97      6.40 o
 -10  10   9      118.51      150.42     11.59 o
  -9  10   9       76.22       64.59      7.59 o
  -8  10   9      217.54      232.83      9.93 o
  -7  10   9        0.50       14.30      4.12 o
  -6  10   9        4.21       20.70      3.87 o
  -5  10   9      740.44      720.71     12.66 o
  -4  10   9       85.31       77.95      4.80 o
  -3  10   9       64.09       65.47      5.09 o
  -2  10   9        0.30        8.12      3.15 o
  -1  10   9       34.25       46.57      5.13 o
   0  10   9       15.57       33.93      4.81 o
   1  10   9        2.54        5.43      3.94 o
   2  10   9       14.03       23.58      4.81 o
   3  10   9       15.54       31.87      5.03 o
   4  10   9        1.25       -1.93      6.05 o
   5  10   9      126.73      183.28     13.80 o
   6  10   9      142.00      141.02     14.72 o
   7  10   9        0.10        1.44      6.59 o
 -13  11   9       70.01       49.67     19.02 o
 -12  11   9      139.76      126.12     23.29 o
 -11  11   9      171.72      154.63     15.08 o
 -10  11   9       39.24       22.16      7.19 o
  -9  11   9      419.08      364.05     14.36 o
  -8  11   9      522.13      502.90     16.32 o
  -7  11   9      542.15      582.49     14.05 o
  -6  11   9     1258.59     1188.24     28.29 o
  -5  11   9      242.81      224.28      8.69 o
  -4  11   9      150.39      152.47      9.54 o
  -3  11   9      362.84      368.40     11.75 o
  -2  11   9      379.76      402.80     13.35 o
  -1  11   9      685.74      707.03     15.52 o
   0  11   9      529.25      540.67     13.62 o
   1  11   9      385.98      344.08     20.50 o
   2  11   9      469.31      423.85     14.68 o
   3  11   9      766.72      760.37     42.78 o
   4  11   9      569.04      599.57     22.12 o
   5  11   9      556.56      566.12     35.19 o
   6  11   9      626.74      682.21     25.38 o
   7  11   9      343.36      352.59     20.01 o
 -12  12   9       32.35       57.43     13.16 o
 -11  12   9       28.81       40.26     11.37 o
 -10  12   9       75.61       81.59     10.12 o
  -9  12   9       42.05       43.60      9.99 o
  -8  12   9        3.15       18.85      7.08 o
  -7  12   9       30.37       44.90      7.56 o
  -6  12   9       96.30      127.16     10.21 o
  -5  12   9        8.19       30.07      7.40 o
  -4  12   9        8.58        6.12      5.97 o
  -3  12   9       34.60       44.44      6.15 o
  -2  12   9        0.18       16.13      4.96 o
  -1  12   9        0.56       16.74      5.26 o
   0  12   9        0.06        7.27      4.17 o
   1  12   9        9.99       15.84      4.98 o
   2  12   9        0.07       17.82      9.43 o
   3  12   9        4.42        5.52      6.42 o
   4  12   9        1.11        4.32      6.87 o
   5  12   9       30.50       35.49     10.28 o
   6  12   9        0.46       -2.34      7.46 o
 -11  13   9       45.36       31.51     14.52 o
 -10  13   9      112.02      107.83     11.76 o
  -9  13   9       58.99       47.85      9.11 o
  -8  13   9       13.34       12.37      6.99 o
  -7  13   9      320.80      285.63     19.21 o
  -6  13   9      309.64      323.70     14.77 o
  -5  13   9      377.34      363.03     12.81 o
  -4  13   9       99.76       82.76      7.53 o
  -3  13   9        6.91        6.20      4.83 o
  -2  13   9      686.05      658.36     36.45 o
  -1  13   9      381.29      384.80     18.99 o
   0  13   9      441.27      482.43     15.37 o
   1  13   9     1068.21     1111.48     43.07 o
   2  13   9      205.09      239.35     14.51 o
   3  13   9       31.42       17.99      7.86 o
   4  13   9      115.63      100.98     11.76 o
   5  13   9      136.89      160.37     14.72 o
 -10  14   9        7.53        6.16      7.59 o
  -9  14   9        0.46        0.64      6.67 o
  -8  14   9      132.85      151.86     14.51 o
  -7  14   9       93.83      104.92     11.19 o
  -6  14   9       52.61       47.56      9.00 o
  -5  14   9       35.40       33.28      6.02 o
  -4  14   9        1.81        4.84      4.83 o
  -3  14   9       45.45       57.07      7.19 o
  -2  14   9       53.16       51.70      7.99 o
  -1  14   9        5.44       15.17      6.38 o
   0  14   9       13.12        6.24      6.62 o
   1  14   9       25.00       31.99     25.22 o
   2  14   9       88.42       92.57     14.35 o
   3  14   9       26.00       25.19     10.94 o
   4  14   9        0.00        6.81      8.08 o
  -9  15   9      322.65      270.07     17.13 o
  -8  15   9      290.81      268.27     19.19 o
  -7  15   9      245.22      238.79     15.78 o
  -6  15   9      292.46      251.95     19.12 o
  -5  15   9      251.44      269.80     12.21 o
  -4  15   9      318.40      315.64     13.10 o
  -3  15   9      507.84      500.38     16.25 o
  -2  15   9      348.68      350.26     15.96 o
  -1  15   9      152.71      167.85     11.73 o
   0  15   9      233.22      212.67     24.45 o
   1  15   9      118.04      120.31     20.96 o
   2  15   9      111.49       99.35     21.34 o
  -7  16   9       33.07       66.01     11.11 o
  -6  16   9       27.88       39.11     11.99 o
  -5  16   9       90.89      105.50     11.64 o
  -4  16   9      127.45      124.76      9.66 o
  -3  16   9       14.97       22.32      6.69 o
  -2  16   9       61.41       82.92      9.73 o
  -1  16   9      181.61      197.26     12.66 o
   0  16   9        0.33       -0.77     12.03 o
   1  16   9       30.50       44.24     15.53 o
 -16   0  10        0.68       -9.70     13.19 o
 -15   0  10       70.84       42.69     18.62 o
 -14   0  10       51.69       62.09     19.02 o
 -13   0  10       51.88       43.85     17.46 o
 -12   0  10      374.68      376.05     23.10 o
 -11   0  10      406.98      452.43     30.85 o
 -10   0  10      525.19      554.56     29.88 o
  -9   0  10      794.42      769.94     35.31 o
  -8   0  10       53.31       86.93     13.19 o
  -7   0  10      237.54      237.12     18.62 o
  -6   0  10      671.17      668.66     31.04 o
  -5   0  10      453.61      454.44     24.84 o
  -4   0  10     2487.38     2424.30     67.33 o
  -3   0  10     3825.02     3615.53     56.05 o
  -2   0  10     2658.62     2561.05     35.02 o
  -1   0  10       72.08       91.80      5.35 o
   0   0  10      515.85      457.63     12.44 o
   1   0  10     3606.34     3365.19     46.26 o
   2   0  10     3710.01     3563.28     65.60 o
   3   0  10     3367.72     3243.30     41.79 o
   4   0  10      566.76      568.03     13.86 o
   5   0  10      734.41      676.88     15.69 o
   6   0  10      833.63      802.25     23.35 o
   7   0  10      167.66      161.06     16.19 o
   8   0  10      216.06      211.90     13.92 o
   9   0  10      184.17      189.42     14.05 o
 -16   1  10       27.75       24.81     11.66 o
 -15   1  10        5.31       -2.86      9.11 o
 -14   1  10        2.60        5.69      9.86 o
 -13   1  10       42.49       38.19     10.57 o
 -12   1  10        7.49        7.31      5.04 o
 -11   1  10        0.00        8.63      5.43 o
 -10   1  10       64.17       78.24     11.77 o
  -9   1  10       69.32       72.85      8.78 o
  -8   1  10        6.06        9.38      5.07 o
  -7   1  10      325.14      300.62     14.68 o
  -6   1  10       55.64       55.81      7.67 o
  -5   1  10      206.43      181.19      7.59 o
  -4   1  10       56.26       72.41      6.31 o
  -3   1  10      694.60      690.21     12.06 o
  -2   1  10      399.63      383.57      6.75 o
  -1   1  10       29.00       25.69      2.82 o
   0   1  10     1989.61     1964.55     22.69 o
   1   1  10      354.62      281.53      8.21 o
   2   1  10      294.10      233.10      6.29 o
   3   1  10      169.89      159.48      5.63 o
   4   1  10        2.01       -2.19      2.54 o
   5   1  10       21.27       15.62      3.15 o
   6   1  10        0.37       -0.80      3.03 o
   7   1  10        0.12       -2.42      3.85 o
   8   1  10       24.54       16.92      4.95 o
   9   1  10       51.45       50.11      6.66 o
 -16   2  10      170.92      169.01     19.07 o
 -15   2  10       94.33       63.39     13.84 o
 -14   2  10       45.48       38.28     11.66 o
 -13   2  10      213.65      211.21     14.04 o
 -12   2  10      323.56      317.91     19.00 o
 -11   2  10      524.73      513.14     18.05 o
 -10   2  10      362.14      416.20     23.00 o
  -9   2  10     1540.61     1577.31     32.90 o
  -8   2  10     1207.64     1227.10     33.76 o
  -7   2  10      283.08      300.92     14.38 o
  -6   2  10     1528.98     1450.96     54.52 o
  -5   2  10     2357.47     2385.22     33.60 o
  -4   2  10     5843.05     5893.40     75.74 o
  -3   2  10     2900.90     2919.24     36.12 o
  -2   2  10      815.89      805.41     10.61 o
  -1   2  10     2284.24     2285.47     23.51 o
   0   2  10       78.11      100.02      4.34 o
   1   2  10      432.53      460.37      8.31 o
   2   2  10     2246.61     2184.66     22.63 o
   3   2  10     1723.20     1638.15     18.91 o
   4   2  10     1770.77     1692.18     20.62 o
   5   2  10      516.91      444.81     12.40 o
   6   2  10      149.80      145.32      7.17 o
   7   2  10      544.28      502.98     13.39 o
   8   2  10      944.55      983.23     19.87 o
   9   2  10      756.24      850.26     21.58 o
 -16   3  10        0.25       -9.28      9.28 o
 -15   3  10        4.36       16.15     10.50 o
 -14   3  10       56.47       75.25     17.66 o
 -13   3  10       11.65       16.30      7.62 o
 -12   3  10        9.88       15.53     11.45 o
 -11   3  10       38.39       39.00      9.28 o
 -10   3  10        0.74        5.35      6.70 o
  -9   3  10       23.92       33.79      6.27 o
  -8   3  10       24.14       30.30      3.70 o
  -7   3  10       83.86      105.19      9.55 o
  -6   3  10        0.45       21.22      8.54 o
  -5   3  10      124.58      117.42      8.06 o
  -4   3  10      320.50      310.78      8.48 o
  -3   3  10        0.24        7.62      2.86 o
  -2   3  10       16.09        9.47      3.83 o
  -1   3  10       36.14       41.45      3.12 o
   0   3  10      123.47      135.25      4.65 o
   1   3  10       46.41       44.60      3.36 o
   2   3  10       92.64       80.41      4.20 o
   3   3  10       29.86       36.22      3.57 o
   4   3  10        5.05        4.34      2.67 o
   5   3  10       88.02       92.08      5.45 o
   6   3  10       50.30       51.83      5.16 o
   7   3  10        6.73        6.12      3.95 o
   8   3  10        0.01       -0.08      4.33 o
   9   3  10        1.23        3.26      5.09 o
 -16   4  10       18.03        6.69     11.21 o
 -15   4  10       17.61       16.21     10.61 o
 -14   4  10      139.80      115.67     12.32 o
 -13   4  10      445.45      416.05     22.62 o
 -12   4  10      739.54      721.85     47.54 o
 -11   4  10      231.13      234.51     16.71 o
 -10   4  10       43.73       57.78      7.59 o
  -9   4  10      566.04      573.05     15.41 o
  -8   4  10     1181.55     1194.98     26.30 o
  -7   4  10      609.12      618.10     37.80 o
  -6   4  10      887.59      909.17     22.06 o
  -5   4  10     1884.90     1815.79     32.99 o
  -4   4  10      344.90      329.32      8.57 o
  -3   4  10     1045.00     1044.77     14.95 o
  -2   4  10     4186.13     4057.95     44.09 o
  -1   4  10     1820.50     1780.36     21.44 o
   0   4  10     2157.75     2163.58     23.59 o
   1   4  10     2607.61     2593.08     29.26 o
   2   4  10      912.32      892.88     12.64 o
   3   4  10     1838.14     1755.18     21.76 o
   4   4  10     1816.38     1896.87     24.42 o
   5   4  10      934.18      981.38     16.49 o
   6   4  10      843.85      825.62     22.21 o
   7   4  10      295.49      283.45      9.87 o
   8   4  10      378.56      395.43     12.64 o
   9   4  10      618.87      636.40     19.16 o
 -16   5  10        0.14       -9.52     10.01 o
 -15   5  10        5.53        1.70     10.22 o
 -14   5  10      107.47      111.41     12.69 o
 -13   5  10       71.15       49.21     11.33 o
 -12   5  10       58.81       80.79     13.19 o
 -11   5  10      492.56      469.69     23.00 o
 -10   5  10       82.09      100.78     11.94 o
  -9   5  10       70.68       59.18      5.60 o
  -8   5  10       97.70       94.22      6.34 o
  -7   5  10       91.47       99.40      8.22 o
  -6   5  10       63.67       62.99      4.85 o
  -5   5  10       16.78       19.32      3.00 o
  -4   5  10        3.20        9.93      2.36 o
  -3   5  10        0.05       10.99      2.74 o
  -2   5  10      255.87      262.03      7.78 o
  -1   5  10        0.88        8.14      2.90 o
   0   5  10       43.02       43.48      3.84 o
   1   5  10      347.48      293.61      8.65 o
   2   5  10        0.63        3.43      2.54 o
   3   5  10        0.97        3.32      2.71 o
   4   5  10       65.32       76.63      5.25 o
   5   5  10        0.24        0.11      3.09 o
   6   5  10       46.62       53.22      5.45 o
   7   5  10        8.40        2.45      3.81 o
   8   5  10       59.21       68.38     10.13 o
   9   5  10       43.65       31.53      7.29 o
 -15   6  10       43.45       34.57     34.73 o
 -14   6  10       76.16       73.53     11.49 o
 -13   6  10       52.38       59.68     12.08 o
 -12   6  10       53.92       41.33     12.03 o
 -11   6  10      138.83      150.38     14.96 o
 -10   6  10      408.30      402.97     20.81 o
  -9   6  10      560.03      608.50     19.21 o
  -8   6  10      875.80      856.40     18.26 o
  -7   6  10     1363.78     1320.38     42.30 o
  -6   6  10      563.36      585.02     15.24 o
  -5   6  10       77.65      103.31      4.84 o
  -4   6  10     1821.56     1744.94     21.07 o
  -3   6  10     3434.00     3360.06     35.08 o
  -2   6  10      602.91      613.57     13.56 o
  -1   6  10      403.18      441.18     11.89 o
   0   6  10      275.97      316.36      7.95 o
   1   6  10     1355.79     1278.85     25.40 o
   2   6  10     2361.55     2280.71     27.20 o
   3   6  10      271.58      268.27      8.57 o
   4   6  10      452.33      433.48     10.32 o
   5   6  10      499.24      495.20     12.71 o
   6   6  10      500.57      481.60     12.77 o
   7   6  10      677.36      675.92     17.21 o
   8   6  10      310.73      339.44     13.37 o
 -15   7  10       65.28       66.36     12.02 o
 -14   7  10      118.65      131.22     16.71 o
 -13   7  10       20.62       43.19     11.72 o
 -12   7  10        0.24       -3.23      7.27 o
 -11   7  10       12.20       21.08      8.77 o
 -10   7  10        0.40        5.32      4.95 o
  -9   7  10       15.00       18.37      5.58 o
  -8   7  10       32.97       39.97      5.26 o
  -7   7  10       54.92       51.89      6.15 o
  -6   7  10      182.56      187.28      8.44 o
  -5   7  10       14.33       15.72      3.47 o
  -4   7  10      387.45      382.04      8.35 o
  -3   7  10      157.31      123.82      5.95 o
  -2   7  10      283.30      252.54      7.16 o
  -1   7  10      221.12      197.41      6.59 o
   0   7  10       41.14       35.47      3.68 o
   1   7  10      141.11      132.31      8.61 o
   2   7  10        4.02        4.21      2.86 o
   3   7  10       14.15       12.74      4.29 o
   4   7  10       65.37       59.82      5.91 o
   5   7  10       18.54       20.88      4.43 o
   6   7  10        8.02        5.36      5.23 o
   7   7  10       13.50       23.39      5.99 o
   8   7  10       68.58       83.12      8.36 o
 -15   8  10      117.58       95.48     13.44 o
 -14   8  10      215.84      212.39     20.29 o
 -13   8  10      179.13      155.47     19.99 o
 -12   8  10      119.97      101.61     14.47 o
 -11   8  10      164.65      133.16     26.58 o
 -10   8  10      387.24      349.82     15.00 o
  -9   8  10      439.10      440.95     16.32 o
  -8   8  10      767.05      713.67     17.99 o
  -7   8  10      408.48      369.44     12.26 o
  -6   8  10      301.29      307.49      8.90 o
  -5   8  10      735.22      710.58     13.69 o
  -4   8  10      714.27      719.95     13.78 o
  -3   8  10     1221.35     1164.54     16.52 o
  -2   8  10      686.58      670.73     13.63 o
  -1   8  10      954.62     1001.72     15.24 o
   0   8  10     1627.10     1633.43     28.06 o
   1   8  10      817.27      795.19     16.64 o
   2   8  10      310.07      336.42     10.31 o
   3   8  10      646.98      651.51     13.47 o
   4   8  10      817.67      788.73     17.56 o
   5   8  10       54.82       48.55      7.62 o
   6   8  10      289.00      272.94     12.71 o
   7   8  10      627.43      654.57     21.12 o
   8   8  10      384.42      415.63     37.26 o
 -14   9  10       21.39       46.81     12.98 o
 -13   9  10       24.94       27.29     11.24 o
 -12   9  10       72.07      121.15     15.91 o
 -11   9  10      119.96      141.91     15.64 o
 -10   9  10      124.06      121.44     10.38 o
  -9   9  10      377.12      370.56     11.34 o
  -8   9  10       73.55       78.86      6.41 o
  -7   9  10       40.54       56.42      6.56 o
  -6   9  10      369.14      367.20      9.89 o
  -5   9  10      189.15      183.44     10.18 o
  -4   9  10       65.18       70.16      5.24 o
  -3   9  10       54.33       71.90      5.26 o
  -2   9  10       11.25       27.29      4.62 o
  -1   9  10      147.61      157.37      9.95 o
   0   9  10        1.59       13.29      4.22 o
   1   9  10       31.50       32.87      5.54 o
   2   9  10       69.16       68.20      5.72 o
   3   9  10        2.00        1.14      4.16 o
   4   9  10      117.63      106.73      8.04 o
   5   9  10        0.06        1.56      6.39 o
   6   9  10       62.38       61.24      8.96 o
   7   9  10       24.03       34.57      6.80 o
 -13  10  10       85.30       96.98     15.58 o
 -12  10  10       38.04       46.97     12.21 o
 -11  10  10       95.72      125.15     15.51 o
 -10  10  10      333.06      284.77     21.68 o
  -9  10  10      274.81      254.96     12.23 o
  -8  10  10      383.69      344.75     15.81 o
  -7  10  10      559.71      559.92     15.99 o
  -6  10  10      737.73      724.25     15.75 o
  -5  10  10      539.00      472.03     11.47 o
  -4  10  10      186.64      183.56      8.33 o
  -3  10  10      490.50      506.85     11.91 o
  -2  10  10     1239.59     1175.70     21.60 o
  -1  10  10     1137.65     1113.25     18.66 o
   0  10  10      554.05      558.59     13.98 o
   1  10  10      744.61      752.29     18.34 o
   2  10  10      612.36      632.11     16.76 o
   3  10  10      434.49      459.25     14.06 o
   4  10  10      951.34      951.83     28.63 o
   5  10  10      513.38      547.90     22.44 o
   6  10  10      232.39      234.65     14.19 o
 -13  11  10        1.78       25.61     17.46 o
 -12  11  10       33.74       61.32     18.62 o
 -11  11  10       69.51       88.63     15.31 o
 -10  11  10       38.43       51.21      7.80 o
  -9  11  10       11.38       17.64      7.84 o
  -8  11  10        7.03       28.38      7.95 o
  -7  11  10      250.98      288.62     11.91 o
  -6  11  10       31.79       37.06      4.61 o
  -5  11  10      131.64      133.59      8.95 o
  -4  11  10       61.16       58.66      6.45 o
  -3  11  10        5.51       12.72      4.28 o
  -2  11  10       41.03       35.36      5.92 o
  -1  11  10        6.25       10.15      4.75 o
   0  11  10       10.70       17.16      6.80 o
   1  11  10       67.92       67.65      6.84 o
   2  11  10        5.81        6.84      4.68 o
   3  11  10       89.62       94.62     10.90 o
   4  11  10       18.36       22.10      8.68 o
   5  11  10       17.02       28.87      9.06 o
   6  11  10       54.39       78.04     12.14 o
 -12  12  10       79.59       67.47     16.49 o
 -11  12  10      135.88      120.00     39.98 o
 -10  12  10       48.15       40.31      8.67 o
  -9  12  10      112.20       97.57     11.04 o
  -8  12  10      686.92      652.04     33.22 o
  -7  12  10      613.13      554.84     25.63 o
  -6  12  10      488.27      465.26     12.50 o
  -5  12  10       45.36       46.31      5.52 o
  -4  12  10      136.26      133.16     11.24 o
  -3  12  10      617.56      599.92     19.57 o
  -2  12  10      367.98      365.05     13.56 o
  -1  12  10      507.95      560.87     20.39 o
   0  12  10      489.14      523.00     16.13 o
   1  12  10      570.35      552.94     22.90 o
   2  12  10      224.80      238.18     14.56 o
   3  12  10       58.31       76.81     10.42 o
   4  12  10      141.36      142.72     13.45 o
   5  12  10      113.88      120.64     13.43 o
 -11  13  10        0.31       -3.81      9.89 o
 -10  13  10        3.35       13.68      7.54 o
  -9  13  10      104.09      129.37     17.23 o
  -8  13  10        2.14        1.80      6.68 o
  -7  13  10        8.99       14.42      8.77 o
  -6  13  10        0.48        5.26      7.67 o
  -5  13  10       61.75       46.16     11.15 o
  -4  13  10       23.52       29.27      7.23 o
  -3  13  10       61.09       68.59      8.72 o
  -2  13  10        0.16        6.22      6.22 o
  -1  13  10       33.28       47.32     10.88 o
   0  13  10       35.00       66.92     11.20 o
   1  13  10       50.90       68.09     10.66 o
   2  13  10       18.71       24.01      9.87 o
   3  13  10        0.27       -0.30      7.39 o
   4  13  10        8.24        2.77      8.04 o
 -10  14  10       58.10       45.08      9.92 o
  -9  14  10      158.44      123.60     16.87 o
  -8  14  10      126.69      128.01     12.60 o
  -7  14  10      197.98      208.26     17.81 o
  -6  14  10      123.76      121.72     24.84 o
  -5  14  10       77.72       67.35      7.61 o
  -4  14  10      380.87      362.38     16.23 o
  -3  14  10      142.31      131.17     11.14 o
  -2  14  10       88.34       80.91      9.40 o
  -1  14  10      328.54      299.97     15.04 o
   0  14  10      381.01      411.61     31.04 o
   1  14  10      269.79      312.40     29.88 o
   2  14  10      111.86      125.54     16.56 o
   3  14  10      127.62      137.13     23.10 o
  -8  15  10      161.79      188.66     15.07 o
  -7  15  10      139.40      169.51     14.52 o
  -6  15  10      147.19      144.57     19.41 o
  -5  15  10      139.05      167.20     12.11 o
  -4  15  10       23.44       26.11      7.62 o
  -3  15  10      202.33      216.02     18.26 o
  -2  15  10       71.88       84.55     10.07 o
  -1  15  10       38.66       41.95      8.07 o
   0  15  10        0.03       10.87     12.81 o
   1  15  10       51.16       64.42     17.85 o
  -6  16  10      213.63      199.86     28.33 o
  -5  16  10      183.83      180.37     12.69 o
  -4  16  10      165.51      148.60     12.04 o
  -3  16  10      148.82      146.07     12.10 o
  -2  16  10      197.71      192.55     13.16 o
 -16   1  11       36.69       24.21     12.59 o
 -15   1  11      122.00      122.67     17.15 o
 -14   1  11      137.07      126.98     21.15 o
 -13   1  11      180.79      183.26     13.62 o
 -12   1  11      301.50      314.50     13.66 o
 -11   1  11      414.39      471.68     17.63 o
 -10   1  11      782.46      744.08     25.51 o
  -9   1  11      717.70      710.76     24.28 o
  -8   1  11      440.60      444.73     18.65 o
  -7   1  11       49.25       66.35      8.64 o
  -6   1  11      940.75      927.10     27.57 o
  -5   1  11     3044.00     3077.02     43.23 o
  -4   1  11     1902.37     1821.39     25.88 o
  -3   1  11      751.06      763.81     11.87 o
  -2   1  11      122.59      135.71      4.45 o
  -1   1  11      983.21      955.03     17.67 o
   0   1  11     2148.72     2087.41     22.82 o
   1   1  11     1921.36     1834.18     21.20 o
   2   1  11     1474.26     1434.06     17.38 o
   3   1  11      846.14      806.51     12.56 o
   4   1  11     1041.45     1018.41     18.16 o
   5   1  11      649.96      629.06     12.45 o
   6   1  11      421.84      416.26     12.24 o
   7   1  11      396.58      392.61     19.20 o
   8   1  11      456.11      456.97     14.02 o
 -16   2  11        1.40       15.12     11.60 o
 -15   2  11        2.18       -0.21     10.01 o
 -14   2  11        6.52       -3.42      9.71 o
 -13   2  11       26.66       38.61      9.13 o
 -12   2  11       23.29       24.12      8.84 o
 -11   2  11       21.95       20.74     12.76 o
 -10   2  11        2.37        8.05      5.41 o
  -9   2  11       27.76       34.97      7.35 o
  -8   2  11       56.10       63.84      8.91 o
  -7   2  11       99.54       83.53     19.02 o
  -6   2  11       32.77       38.11      5.81 o
  -5   2  11      471.71      465.20     12.34 o
  -4   2  11       82.28       96.85      5.54 o
  -3   2  11       36.44       28.62      3.08 o
  -2   2  11       70.19       61.77      3.33 o
  -1   2  11       40.39       33.65      3.43 o
   0   2  11       79.16       69.34      4.31 o
   1   2  11        0.29       -2.16      2.16 o
   2   2  11       21.71       18.43      3.08 o
   3   2  11        3.37        1.47      2.50 o
   4   2  11        6.13        3.21      2.54 o
   5   2  11        5.81        7.56      3.22 o
   6   2  11        1.92        2.14      3.74 o
   7   2  11       57.97       62.07      6.56 o
   8   2  11        4.21        9.66      5.12 o
 -16   3  11       35.70       31.19     17.27 o
 -15   3  11       63.95       70.07     14.35 o
 -14   3  11       46.10       37.85     11.93 o
 -13   3  11       52.88       67.01     16.49 o
 -12   3  11        3.07       11.24     18.24 o
 -11   3  11       92.81       95.47     17.85 o
 -10   3  11      460.80      452.70     16.97 o
  -9   3  11      354.96      414.56     15.99 o
  -8   3  11      728.87      743.81     20.96 o
  -7   3  11     1555.66     1513.34     38.40 o
  -6   3  11     1601.83     1640.77     43.17 o
  -5   3  11      479.09      545.69     13.30 o
  -4   3  11     2266.57     2171.46     25.64 o
  -3   3  11     6964.13     6662.69     73.09 o
  -2   3  11     2398.27     2394.35     29.05 o
  -1   3  11      329.79      349.62      7.09 o
   0   3  11      166.45      185.28      5.98 o
   1   3  11     2613.44     2506.17     25.35 o
   2   3  11     3293.72     3118.86     30.46 o
   3   3  11      396.04      372.10      8.45 o
   4   3  11      825.54      829.84     14.10 o
   5   3  11      704.31      664.98     15.73 o
   6   3  11      303.45      291.20      9.98 o
   7   3  11      630.07      617.74     15.60 o
   8   3  11      511.99      550.67     15.12 o
 -16   4  11        0.33       -4.24     10.22 o
 -15   4  11        0.80       -0.29     10.38 o
 -14   4  11        1.98        8.02      8.54 o
 -13   4  11        4.01        9.52      8.94 o
 -12   4  11      214.98      191.13     16.59 o
 -11   4  11       47.97       39.02     10.25 o
 -10   4  11        0.08        3.56      5.29 o
  -9   4  11       65.62       69.37      8.08 o
  -8   4  11       10.00       22.42      4.25 o
  -7   4  11       32.65       40.16      6.25 o
  -6   4  11        8.49       16.62      4.67 o
  -5   4  11        3.45        5.77      3.05 o
  -4   4  11       17.06       23.51      3.45 o
  -3   4  11       33.84       39.79      3.20 o
  -2   4  11       16.06       20.20      4.45 o
  -1   4  11      155.95      159.30      5.97 o
   0   4  11       59.96       56.26      4.55 o
   1   4  11        2.36        8.29      2.72 o
   2   4  11       47.61       36.87      3.62 o
   3   4  11        0.55        3.97      2.86 o
   4   4  11        3.86        8.15      3.48 o
   5   4  11       27.74       36.14      4.84 o
   6   4  11        5.35        2.46      3.84 o
   7   4  11      179.93      178.69      9.33 o
   8   4  11       75.82       72.77      9.10 o
 -15   5  11      149.31      129.37     17.53 o
 -14   5  11      176.42      124.46     16.40 o
 -13   5  11      276.92      290.62     20.65 o
 -12   5  11      379.64      408.62     25.81 o
 -11   5  11      353.83      327.59     25.03 o
 -10   5  11      542.01      511.45     23.58 o
  -9   5  11      828.72      878.74     24.01 o
  -8   5  11      801.35      798.99     22.13 o
  -7   5  11      304.17      328.49     15.80 o
  -6   5  11       29.64       45.07      4.08 o
  -5   5  11      721.79      724.69     11.47 o
  -4   5  11      997.41     1032.69     16.16 o
  -3   5  11      405.26      437.85     14.30 o
  -2   5  11      872.01      887.92     15.44 o
  -1   5  11      894.79      987.21     16.74 o
   0   5  11     1266.52     1276.76     18.21 o
   1   5  11      519.21      475.99     11.45 o
   2   5  11      768.39      773.63     12.19 o
   3   5  11     1424.93     1451.06     19.42 o
   4   5  11      713.56      695.57     13.72 o
   5   5  11      696.38      749.42     14.81 o
   6   5  11      358.09      354.05     10.91 o
   7   5  11      390.76      394.18     11.76 o
   8   5  11      333.57      327.25     14.48 o
 -15   6  11        4.25       -7.21     10.41 o
 -14   6  11       64.45       57.84     13.01 o
 -13   6  11        0.12       -1.43     15.91 o
 -12   6  11       69.70       97.25     13.68 o
 -11   6  11       22.21       34.47      9.86 o
 -10   6  11       52.23       69.72     11.09 o
  -9   6  11        1.60       14.23      5.61 o
  -8   6  11      119.44      128.80     17.39 o
  -7   6  11      279.92      279.04     11.28 o
  -6   6  11       71.11       71.72      6.73 o
  -5   6  11      719.97      649.65     12.52 o
  -4   6  11       10.01       22.47      3.28 o
  -3   6  11        3.10       12.16      2.98 o
  -2   6  11        0.17        5.49      2.71 o
  -1   6  11       10.29       13.30      3.21 o
   0   6  11       59.33       70.28      4.77 o
   1   6  11       67.12       75.43      5.55 o
   2   6  11      382.39      367.37      9.49 o
   3   6  11        2.37        1.11      3.14 o
   4   6  11       40.11       38.99      4.83 o
   5   6  11       56.83       65.87      7.55 o
   6   6  11       39.09       42.89      5.43 o
   7   6  11       52.94       56.70      7.52 o
 -15   7  11       61.67       39.35     15.22 o
 -14   7  11       45.12       44.81     25.22 o
 -13   7  11        3.20       18.30     12.03 o
 -12   7  11       15.32       41.14     10.98 o
 -11   7  11      580.26      516.46     25.81 o
 -10   7  11      233.75      224.83     17.46 o
  -9   7  11      319.27      319.93     13.63 o
  -8   7  11      408.88      416.12     13.91 o
  -7   7  11       41.01       75.72      7.51 o
  -6   7  11      879.92      910.55     16.27 o
  -5   7  11     2439.26     2290.02     37.52 o
  -4   7  11     1319.17     1214.72     19.81 o
  -3   7  11      608.36      577.22     11.03 o
  -2   7  11      570.44      552.50     11.00 o
  -1   7  11     1170.89     1187.54     20.71 o
   0   7  11     1369.38     1321.68     20.95 o
   1   7  11      877.26      867.11     18.03 o
   2   7  11      650.16      631.58     12.62 o
   3   7  11      359.70      330.74      9.97 o
   4   7  11      475.78      497.53     12.97 o
   5   7  11      456.31      467.76     12.76 o
   6   7  11      670.71      698.49     19.37 o
   7   7  11      567.83      603.69     17.11 o
 -14   8  11       38.28       39.31     12.47 o
 -13   8  11        6.32       17.59     10.14 o
 -12   8  11       47.04       61.54     13.17 o
 -11   8  11      282.21      323.47     21.38 o
 -10   8  11      229.83      231.11     23.29 o
  -9   8  11       38.50       35.90      7.17 o
  -8   8  11        9.11       14.89      5.32 o
  -7   8  11      120.91      125.47      9.11 o
  -6   8  11      182.86      203.44      9.37 o
  -5   8  11      286.12      264.44      9.23 o
  -4   8  11      686.92      640.02     13.41 o
  -3   8  11      111.52       93.48      5.20 o
  -2   8  11       90.92       77.07      4.93 o
  -1   8  11       77.64       80.40      5.76 o
   0   8  11        0.32        4.63      3.44 o
   1   8  11       32.96       26.93      5.52 o
   2   8  11       17.99       19.51      4.34 o
   3   8  11       17.90       16.73      4.81 o
   4   8  11       23.05       16.64      4.83 o
   5   8  11      108.28      100.63      8.94 o
   6   8  11       23.36       21.90      9.41 o
   7   8  11        7.21       22.93      6.52 o
 -14   9  11       53.58       46.86     13.41 o
 -13   9  11       79.68       46.27     12.61 o
 -12   9  11      254.75      229.40     23.87 o
 -11   9  11      195.88      184.21     17.56 o
 -10   9  11      200.91      154.36     12.69 o
  -9   9  11      198.79      193.20      9.06 o
  -8   9  11      500.90      471.19     15.00 o
  -7   9  11     1094.60      979.49     21.95 o
  -6   9  11      138.60      161.87      8.86 o
  -5   9  11      321.51      338.74      9.89 o
  -4   9  11      699.46      665.53     14.00 o
  -3   9  11      632.39      635.85     17.62 o
  -2   9  11      911.51      882.84     18.37 o
  -1   9  11      509.61      548.02     14.52 o
   0   9  11      820.51      893.35     17.01 o
   1   9  11      568.27      579.47     16.37 o
   2   9  11      718.51      724.59     29.13 o
   3   9  11      353.64      354.92     13.23 o
   4   9  11       27.73       32.01      7.41 o
   5   9  11      530.37      507.61     18.68 o
   6   9  11      518.33      551.62     18.41 o
 -13  10  11       65.38       61.67     14.40 o
 -12  10  11       27.60       31.24     11.25 o
 -11  10  11       93.14      123.62     13.30 o
 -10  10  11       57.81       64.79     10.06 o
  -9  10  11        0.92        4.36      5.35 o
  -8  10  11       75.37       97.33     10.00 o
  -7  10  11       37.61       42.12      6.29 o
  -6  10  11       29.75       48.12      5.63 o
  -5  10  11       37.46       45.91      5.88 o
  -4  10  11        3.02       16.43      4.03 o
  -3  10  11       54.98       70.20      7.11 o
  -2  10  11       70.00       98.90      9.70 o
  -1  10  11       14.68       12.04      4.03 o
   0  10  11       74.61       80.71      6.82 o
   1  10  11       84.61       84.88      7.64 o
   2  10  11       86.81       89.24      7.76 o
   3  10  11       13.48        9.72      5.08 o
   4  10  11        0.00        6.92      7.07 o
   5  10  11      163.69      170.01     14.91 o
 -12  11  11       73.30       63.59     10.54 o
 -11  11  11       71.21       43.12      9.39 o
 -10  11  11      166.49      144.48     13.22 o
  -9  11  11      505.88      485.18     21.40 o
  -8  11  11      519.22      545.54     39.67 o
  -7  11  11       93.66       89.89     10.54 o
  -6  11  11       83.39       78.03      6.67 o
  -5  11  11      417.80      386.70     12.02 o
  -4  11  11      634.25      615.30     15.21 o
  -3  11  11      380.04      356.88     12.03 o
  -2  11  11      197.92      195.56      9.49 o
  -1  11  11      600.44      606.04     17.69 o
   0  11  11      417.01      431.55     17.87 o
   1  11  11      272.60      331.06     17.92 o
   2  11  11      455.89      520.48     17.47 o
   3  11  11      270.08      277.87     16.40 o
   4  11  11      430.82      426.76     32.99 o
   5  11  11      224.27      265.18     17.79 o
 -12  12  11       14.89       27.16     11.80 o
 -11  12  11        0.31       11.26     13.77 o
 -10  12  11        1.22        0.00      7.83 o
  -9  12  11       49.61       73.83     10.07 o
  -8  12  11        2.20        7.66      6.93 o
  -7  12  11       24.97       21.03     11.45 o
  -6  12  11       98.39       90.96      8.06 o
  -5  12  11        0.18        2.62      4.68 o
  -4  12  11       48.44       54.56      7.34 o
  -3  12  11       23.69       31.24      7.82 o
  -2  12  11       54.43       61.86      7.57 o
  -1  12  11       82.12       92.27      8.65 o
   0  12  11        2.90       13.58      6.41 o
   1  12  11        0.45        2.93      5.57 o
   2  12  11       83.88      115.17     15.30 o
   3  12  11       52.57       65.47     10.86 o
   4  12  11       71.30      104.52     12.70 o
 -11  13  11       53.44       44.63     18.62 o
 -10  13  11      118.62      105.11     15.78 o
  -9  13  11       72.41       52.10      9.45 o
  -8  13  11      199.63      199.33     14.45 o
  -7  13  11      179.90      155.37     16.19 o
  -6  13  11       98.83      114.75     14.51 o
  -5  13  11      283.21      288.12     14.92 o
  -4  13  11      116.26      112.74     10.54 o
  -3  13  11      161.53      156.84     11.70 o
  -2  13  11      321.00      325.14     15.69 o
  -1  13  11      632.24      677.90     22.12 o
   0  13  11      612.63      656.39     21.35 o
   1  13  11       93.60      106.09     14.94 o
   2  13  11      122.60      134.88     30.07 o
   3  13  11      179.95      172.75     19.39 o
  -9  14  11       14.30       43.71      9.50 o
  -8  14  11      103.85      116.65     12.68 o
  -7  14  11      237.02      205.81     18.56 o
  -6  14  11       83.77      120.51     23.29 o
  -5  14  11       35.51       50.33      8.62 o
  -4  14  11       62.00       64.09      9.43 o
  -3  14  11        0.20        2.58      6.04 o
  -2  14  11        8.24       24.21      7.58 o
  -1  14  11       29.58       22.71     12.30 o
   0  14  11       78.14       88.09     19.41 o
   1  14  11       26.59       30.65     14.35 o
  -7  15  11      230.26      189.55     18.44 o
  -6  15  11      247.97      234.22     26.77 o
  -5  15  11      211.35      203.72     13.63 o
  -4  15  11      202.90      198.77     13.68 o
  -3  15  11      268.86      237.44     14.46 o
  -2  15  11      113.16       95.35     12.60 o
  -1  15  11      112.15      130.87     13.05 o
 -16   0  12      100.24      135.43     26.39 o
 -15   0  12      106.99      116.04     25.22 o
 -14   0  12      161.73      146.69     25.22 o
 -13   0  12      162.42      157.18     25.61 o
 -12   0  12      297.98      249.66     35.12 o
 -11   0  12      284.15      301.53     24.84 o
 -10   0  12      190.43      179.68     19.41 o
  -9   0  12        5.62       21.34      9.70 o
  -8   0  12      676.67      747.83     36.48 o
  -7   0  12     2790.49     2528.31     79.94 o
  -6   0  12      325.52      388.64     17.11 o
  -5   0  12      540.63      604.13     20.72 o
  -4   0  12      591.59      615.95     20.49 o
  -3   0  12     1548.59     1587.13     61.54 o
  -2   0  12     4544.74     4484.32     63.91 o
  -1   0  12     1843.03     1692.46     32.10 o
   0   0  12     2919.17     2772.48     40.82 o
   1   0  12     1929.91     1811.65     36.94 o
   2   0  12      896.20      823.51     17.32 o
   3   0  12      642.45      616.87     15.25 o
   4   0  12      614.06      576.35     19.83 o
   5   0  12     1027.50     1038.35     27.16 o
   6   0  12       95.26       51.64      8.73 o
   7   0  12       86.97       58.90     12.88 o
 -16   1  12        0.48       -8.07     10.87 o
 -15   1  12       73.08       78.05     15.92 o
 -14   1  12       11.94        5.80      9.59 o
 -13   1  12       15.59       11.68      7.75 o
 -12   1  12       58.43       71.37      9.39 o
 -11   1  12      171.34      178.42     12.14 o
 -10   1  12        0.24        5.43      6.03 o
  -9   1  12        5.88        3.16     13.39 o
  -8   1  12      119.57      119.07     11.24 o
  -7   1  12       72.70       75.70     13.77 o
  -6   1  12      105.88      138.68      7.67 o
  -5   1  12        0.02        4.62      5.54 o
  -4   1  12        5.88        4.46      2.96 o
  -3   1  12      169.04      160.24     12.62 o
  -2   1  12      175.87      157.43      5.33 o
  -1   1  12      162.46      151.61      5.41 o
   0   1  12       61.15       47.26      4.09 o
   1   1  12        9.10        2.48      2.45 o
   2   1  12       48.81       45.63      3.91 o
   3   1  12        4.36        3.10      4.07 o
   4   1  12       26.55       22.81      3.93 o
   5   1  12      200.52      196.18      8.40 o
   6   1  12       95.90      115.21      7.93 o
   7   1  12       16.22       12.00      5.20 o
 -16   2  12       53.77       26.79     12.74 o
 -15   2  12      120.16      129.10     17.83 o
 -14   2  12       19.53       -8.91     10.26 o
 -13   2  12        1.17       -1.27      6.59 o
 -12   2  12      232.87      198.80     16.57 o
 -11   2  12      321.74      360.47     16.27 o
 -10   2  12      357.76      385.12     18.16 o
  -9   2  12      646.68      604.65     23.46 o
  -8   2  12      472.86      555.17     24.45 o
  -7   2  12      726.06      779.28     72.37 o
  -6   2  12      917.58      908.55     18.86 o
  -5   2  12     1172.81     1190.26     21.94 o
  -4   2  12     2131.81     2060.21     62.10 o
  -3   2  12      526.92      509.55     14.35 o
  -2   2  12        5.13       13.44      3.21 o
  -1   2  12     1146.03     1123.55     14.94 o
   0   2  12     1475.13     1434.71     22.24 o
   1   2  12      360.34      369.22      8.20 o
   2   2  12      855.47      810.01     12.77 o
   3   2  12      732.79      711.42     12.20 o
   4   2  12      645.62      635.81     11.99 o
   5   2  12      603.56      580.11     12.54 o
   6   2  12      890.61      956.51     19.60 o
   7   2  12      949.17      935.04     22.99 o
 -16   3  12       19.91       18.87     12.07 o
 -15   3  12        4.29       -0.04     10.82 o
 -14   3  12        3.65       15.53     10.26 o
 -13   3  12        4.29        4.99      9.70 o
 -12   3  12        2.53       10.73      8.11 o
 -11   3  12        1.85        3.97      7.93 o
 -10   3  12       31.97       29.28      8.55 o
  -9   3  12        4.16        3.01      5.47 o
  -8   3  12      151.71      130.28     17.85 o
  -7   3  12        6.91       19.44      6.49 o
  -6   3  12       15.30       19.98      5.51 o
  -5   3  12        7.28       10.56      3.79 o
  -4   3  12      494.16      470.33     14.08 o
  -3   3  12       63.89       55.75      3.93 o
  -2   3  12      174.56      161.68      6.62 o
  -1   3  12        8.84       10.66      3.27 o
   0   3  12       51.47       58.74      6.02 o
   1   3  12       82.81      100.58      4.93 o
   2   3  12       55.90       60.85      4.32 o
   3   3  12      120.16      121.80      7.34 o
   4   3  12        1.86       -0.61      3.09 o
   5   3  12        2.75        1.29      3.47 o
   6   3  12       37.27       38.99      8.82 o
   7   3  12       84.41       91.89      7.96 o
 -15   4  12      116.82      105.71     17.18 o
 -14   4  12      221.13      204.26     19.07 o
 -13   4  12       17.95        8.02     12.03 o
 -12   4  12       44.17       63.18     11.92 o
 -11   4  12      627.25      638.61     27.70 o
 -10   4  12      897.02      849.28     24.41 o
  -9   4  12      399.72      401.15     16.26 o
  -8   4  12      548.63      606.38     19.59 o
  -7   4  12      339.35      370.26     12.92 o
  -6   4  12      204.93      203.06     11.19 o
  -5   4  12     1410.53     1373.26     21.76 o
  -4   4  12     1046.95     1033.54     16.53 o
  -3   4  12      810.75      830.16     13.28 o
  -2   4  12      785.74      832.82     13.63 o
  -1   4  12      526.61      572.79     10.28 o
   0   4  12     2021.14     1970.98     25.60 o
   1   4  12      841.56      784.14     12.29 o
   2   4  12      448.56      454.71      9.48 o
   3   4  12     1366.92     1375.22     19.23 o
   4   4  12      548.53      530.63     12.39 o
   5   4  12      437.91      456.71     11.22 o
   6   4  12      300.47      265.44     10.14 o
   7   4  12      203.64      197.44      9.93 o
 -15   5  12      155.62      102.02     17.27 o
 -14   5  12       20.54       44.41     12.47 o
 -13   5  12       75.81       91.23     21.54 o
 -12   5  12       42.39       31.77     16.88 o
 -11   5  12      137.82      149.38     15.30 o
 -10   5  12        0.28        4.37      7.96 o
  -9   5  12       34.53       42.80      7.32 o
  -8   5  12       20.26       28.41      5.51 o
  -7   5  12       13.67       11.65      4.83 o
  -6   5  12      414.72      381.85      8.93 o
  -5   5  12       17.77       19.74      3.61 o
  -4   5  12      210.43      198.97      6.90 o
  -3   5  12        2.09       13.57      3.41 o
  -2   5  12       97.91      101.44      6.00 o
  -1   5  12      268.77      275.77      8.97 o
   0   5  12       48.19       46.36      4.35 o
   1   5  12       15.07       19.13      3.38 o
   2   5  12      108.63      117.62      5.91 o
   3   5  12       80.08       61.88      4.92 o
   4   5  12       76.08       86.85      6.30 o
   5   5  12       78.04       93.28      7.24 o
   6   5  12      365.77      383.69     11.87 o
   7   5  12        0.84        1.60      5.87 o
 -15   6  12       60.67       53.28     14.82 o
 -14   6  12        0.79       -1.67      9.39 o
 -13   6  12       35.97       20.02     14.16 o
 -12   6  12      198.00      202.37     17.81 o
 -11   6  12      227.20      228.24     36.87 o
 -10   6  12      203.08      204.88     22.31 o
  -9   6  12       34.50       44.30      9.69 o
  -8   6  12       36.78       45.70      6.56 o
  -7   6  12      562.17      603.47     19.05 o
  -6   6  12     1160.63     1146.90     24.05 o
  -5   6  12      700.77      687.73     18.21 o
  -4   6  12     1142.95     1104.26     21.19 o
  -3   6  12     1122.25     1109.98     16.81 o
  -2   6  12     1133.02     1106.32     16.99 o
  -1   6  12     1285.14     1229.27     19.93 o
   0   6  12      649.80      626.00     15.18 o
   1   6  12     1037.14     1016.37     17.43 o
   2   6  12      904.79      874.12     14.60 o
   3   6  12      401.54      384.99     10.73 o
   4   6  12      487.38      506.66     13.58 o
   5   6  12      549.63      537.26     14.28 o
   6   6  12      331.85      315.86     10.94 o
 -14   7  12       12.09       -0.72     26.77 o
 -13   7  12       34.09       38.48     11.72 o
 -12   7  12       59.39       56.92     22.89 o
 -11   7  12       88.03      135.60     15.62 o
 -10   7  12       54.28       74.06     22.31 o
  -9   7  12       39.36       47.08     11.41 o
  -8   7  12       44.34       27.35      8.37 o
  -7   7  12      194.86      190.19     10.33 o
  -6   7  12       61.27       65.86      5.55 o
  -5   7  12       73.05       79.57      5.90 o
  -4   7  12      457.47      397.05     10.76 o
  -3   7  12      161.32      150.95      6.36 o
  -2   7  12        0.88        6.39      3.18 o
  -1   7  12       92.56       95.48      9.25 o
   0   7  12        0.20        5.07      3.72 o
   1   7  12      138.95      113.51      7.67 o
   2   7  12       45.38       48.55      4.96 o
   3   7  12        2.14        0.09      3.49 o
   4   7  12       24.61       31.54      5.40 o
   5   7  12        0.86        0.61      4.77 o
   6   7  12        3.59       11.67      5.90 o
 -14   8  12       40.19       41.92     16.30 o
 -13   8  12      337.08      291.76     22.35 o
 -12   8  12      234.03      186.75     18.44 o
 -11   8  12      278.91      238.41     19.21 o
 -10   8  12      283.56      284.76     15.95 o
  -9   8  12      354.97      348.75     20.73 o
  -8   8  12      778.58      750.01     19.50 o
  -7   8  12      292.32      274.42     11.89 o
  -6   8  12      429.03      416.77     15.51 o
  -5   8  12      858.12      816.00     16.67 o
  -4   8  12      201.99      232.16      8.76 o
  -3   8  12      128.91      141.54      7.19 o
  -2   8  12      663.81      650.99     14.08 o
  -1   8  12      652.35      695.38     14.76 o
   0   8  12      472.33      485.88     13.62 o
   1   8  12      431.61      417.22     15.41 o
   2   8  12      169.99      202.69     11.13 o
   3   8  12      329.27      310.80     11.86 o
   4   8  12      664.92      706.57     22.62 o
   5   8  12      927.13     1050.03     29.99 o
   6   8  12      488.85      538.38     27.77 o
 -13   9  12       24.80       31.62     11.60 o
 -12   9  12       81.86      101.36     15.89 o
 -11   9  12       44.87       61.25     10.20 o
 -10   9  12       51.66       74.83     10.48 o
  -9   9  12      130.16      131.97      9.69 o
  -8   9  12       22.33       28.22      6.19 o
  -7   9  12       13.16       10.11      7.17 o
  -6   9  12      155.36      173.98      8.70 o
  -5   9  12      118.66      124.07      6.98 o
  -4   9  12       59.34       53.79      6.13 o
  -3   9  12       27.47       26.59      4.47 o
  -2   9  12        0.33        3.78      3.79 o
  -1   9  12       86.00       92.85      6.57 o
   0   9  12      108.99      110.24      7.64 o
   1   9  12       30.74       37.65      7.46 o
   2   9  12       82.31       80.87      8.13 o
   3   9  12       25.03       17.78      5.91 o
   4   9  12        7.86        9.51      7.05 o
   5   9  12       31.75       49.50      8.29 o
 -13  10  12       40.74       20.61     12.19 o
 -12  10  12       87.73       81.30     13.03 o
 -11  10  12      152.29      146.08     13.74 o
 -10  10  12      218.72      212.67     32.84 o
  -9  10  12      240.11      215.47     14.62 o
  -8  10  12       59.99       76.84      7.91 o
  -7  10  12      237.63      234.78     11.67 o
  -6  10  12      539.58      524.02     14.24 o
  -5  10  12      419.23      403.67     18.17 o
  -4  10  12      713.48      703.33     16.01 o
  -3  10  12      668.28      655.78     16.43 o
  -2  10  12      331.59      297.26     11.53 o
  -1  10  12      268.39      258.61     11.04 o
   0  10  12      745.19      843.80     20.67 o
   1  10  12      513.65      541.40     16.57 o
   2  10  12      175.67      149.26      9.71 o
   3  10  12      252.44      238.40     15.72 o
   4  10  12      128.25      143.90     13.88 o
 -12  11  12       13.58       30.50      9.54 o
 -11  11  12       25.12       47.11     11.11 o
 -10  11  12       90.78      107.46     12.33 o
  -9  11  12        1.57        9.45      9.54 o
  -8  11  12       64.07       66.87      9.94 o
  -7  11  12      121.28      105.13      9.12 o
  -6  11  12        0.38       12.57      4.71 o
  -5  11  12        4.64       25.76      5.40 o
  -4  11  12        0.21       12.13      7.84 o
  -3  11  12       31.89       46.65      6.61 o
  -2  11  12       42.74       53.28      6.49 o
  -1  11  12       13.25       11.34      5.56 o
   0  11  12        2.62        1.25      5.97 o
   1  11  12      135.45      182.30     12.33 o
   2  11  12       71.43       63.31      7.55 o
   3  11  12        0.82        4.59      7.68 o
 -11  12  12      118.63      107.06     15.76 o
 -10  12  12       52.93       43.73      9.53 o
  -9  12  12       35.65       25.11      8.21 o
  -8  12  12       66.72       56.39     12.59 o
  -7  12  12       80.84       72.69     10.16 o
  -6  12  12      129.60      142.25      9.85 o
  -5  12  12      168.80      151.77     10.13 o
  -4  12  12      206.66      201.21     15.02 o
  -3  12  12      362.13      369.02     16.70 o
  -2  12  12      480.67      483.98     34.58 o
  -1  12  12      299.70      308.63     14.04 o
   0  12  12      199.44      201.13     15.58 o
   1  12  12      304.25      340.36     17.19 o
   2  12  12      413.24      444.63     26.47 o
 -10  13  12        2.17        1.82      9.71 o
  -9  13  12        2.56       16.78     10.50 o
  -8  13  12       37.08       68.70     13.25 o
  -7  13  12       85.81      118.39     15.14 o
  -6  13  12       84.43       98.75     10.66 o
  -5  13  12        7.56       10.79      6.90 o
  -4  13  12        4.08        1.36      9.65 o
  -3  13  12       78.82       90.15     14.51 o
  -2  13  12      102.20       96.47     10.78 o
  -1  13  12       24.87       26.09     10.35 o
   0  13  12        0.49       -0.95      6.41 o
   1  13  12       18.23       12.75     10.61 o
  -8  14  12      110.95       65.97     11.35 o
  -7  14  12      370.90      313.35     22.04 o
  -6  14  12      331.63      319.73     22.04 o
  -5  14  12      332.77      322.08     16.66 o
  -4  14  12      136.75      117.00     13.86 o
  -3  14  12       54.98       60.22      9.61 o
  -2  14  12      234.90      239.39     14.59 o
  -1  14  12      105.88      112.38     12.84 o
 -16   1  13      101.36      101.09     18.05 o
 -15   1  13      103.55       89.70     16.60 o
 -14   1  13       31.48       34.01     12.07 o
 -13   1  13       44.83       35.11      9.17 o
 -12   1  13      150.98      159.48     15.00 o
 -11   1  13      136.09      165.13     14.27 o
 -10   1  13      202.64      185.67     14.68 o
  -9   1  13      813.67      850.38     53.56 o
  -8   1  13      693.53      753.19     26.88 o
  -7   1  13     1049.66     1099.07     22.32 o
  -6   1  13      797.71      827.90     21.51 o
  -5   1  13      169.12      179.27      9.64 o
  -4   1  13      715.13      681.73     15.93 o
  -3   1  13     1242.50     1195.48     20.44 o
  -2   1  13     2083.57     2019.85     30.55 o
  -1   1  13     1626.62     1623.33     23.42 o
   0   1  13      724.13      668.76     15.26 o
   1   1  13      428.84      415.68     10.42 o
   2   1  13      458.64      419.46      9.39 o
   3   1  13      960.95      931.12     14.08 o
   4   1  13      589.03      598.06     12.08 o
   5   1  13      746.43      733.40     15.60 o
   6   1  13      432.69      445.17     15.83 o
 -15   2  13       14.25       21.55     22.70 o
 -14   2  13       14.41       10.16     10.89 o
 -13   2  13        2.00       -7.63      7.63 o
 -12   2  13        0.95       12.13      9.12 o
 -11   2  13       21.91       16.72      6.82 o
 -10   2  13       64.73       77.48      9.30 o
  -9   2  13       61.76       58.72     11.84 o
  -8   2  13        0.63        1.57      5.68 o
  -7   2  13        6.26        3.60      4.38 o
  -6   2  13      673.21      624.37     15.71 o
  -5   2  13      741.58      718.62     16.67 o
  -4   2  13        0.05       -0.34      3.20 o
  -3   2  13        1.36        3.36      4.24 o
  -2   2  13        8.82        7.05      3.72 o
  -1   2  13       75.94       73.38      5.42 o
   0   2  13       43.58       39.22      3.59 o
   1   2  13        8.45        7.81      2.76 o
   2   2  13        0.70        0.81      2.89 o
   3   2  13       71.62       54.77      4.99 o
   4   2  13       54.34       57.54      5.16 o
   5   2  13        1.34        2.42      4.08 o
   6   2  13       30.48       42.70      6.49 o
 -15   3  13       30.87       29.16     17.27 o
 -14   3  13       27.76       39.35     12.70 o
 -13   3  13      142.26      142.78     16.08 o
 -12   3  13      221.17      202.52     19.21 o
 -11   3  13      288.90      278.28     19.39 o
 -10   3  13      184.43      205.91     12.94 o
  -9   3  13      262.74      250.53     13.71 o
  -8   3  13      477.47      492.01     17.17 o
  -7   3  13      453.16      472.34     16.64 o
  -6   3  13      330.62      355.74     14.45 o
  -5   3  13      490.88      522.63     13.76 o
  -4   3  13      579.78      611.60     13.50 o
  -3   3  13      186.90      195.73      8.66 o
  -2   3  13      750.10      731.93     17.50 o
  -1   3  13     1300.81     1300.50     18.77 o
   0   3  13      534.09      511.19     10.15 o
   1   3  13      869.23      855.34     13.30 o
   2   3  13      595.93      604.72     11.40 o
   3   3  13      490.21      468.58     11.00 o
   4   3  13      688.54      708.95     13.21 o
   5   3  13      351.89      360.75     10.65 o
   6   3  13      348.66      335.80     12.41 o
 -15   4  13      139.04      138.79     22.31 o
 -14   4  13       62.76       71.90     14.87 o
 -13   4  13        0.28       -1.64     16.49 o
 -12   4  13       33.05       29.80     12.42 o
 -11   4  13      113.76      110.53     14.35 o
 -10   4  13       11.40        2.72      5.63 o
  -9   4  13       88.14      102.41     10.23 o
  -8   4  13        0.34        8.74      6.67 o
  -7   4  13        5.32        9.95      5.30 o
  -6   4  13      167.88      191.29      8.99 o
  -5   4  13      149.16      149.37      8.86 o
  -4   4  13      126.05      107.97      6.72 o
  -3   4  13        5.23        5.91      4.78 o
  -2   4  13      206.81      206.14      8.19 o
  -1   4  13       76.83       74.95      5.10 o
   0   4  13       15.55       13.75      3.56 o
   1   4  13      101.28      101.92      5.31 o
   2   4  13       58.99       71.92      5.28 o
   3   4  13       53.82       64.04      5.15 o
   4   4  13       47.73       46.29      5.73 o
   5   4  13      224.37      258.86      9.32 o
   6   4  13        4.22        4.75      5.12 o
 -15   5  13        5.74       -0.68     11.55 o
 -14   5  13       30.35       40.75     12.90 o
 -13   5  13       73.66       70.02     13.71 o
 -12   5  13      204.33      191.68     44.05 o
 -11   5  13       75.73      108.89     14.40 o
 -10   5  13       61.64       70.53     12.27 o
  -9   5  13      256.64      251.64     12.01 o
  -8   5  13      358.87      348.32     13.56 o
  -7   5  13      467.94      497.02     15.79 o
  -6   5  13      419.76      429.43     14.29 o
  -5   5  13      848.92      837.69     15.56 o
  -4   5  13      722.42      733.32     14.50 o
  -3   5  13      687.60      715.00     15.92 o
  -2   5  13     1044.30     1031.15     18.18 o
  -1   5  13      682.90      660.87     12.95 o
   0   5  13     1018.47      974.05     16.48 o
   1   5  13      586.81      592.12     14.87 o
   2   5  13      456.25      468.95     10.87 o
   3   5  13      707.78      679.92     13.38 o
   4   5  13      287.91      263.97      9.63 o
   5   5  13      472.47      496.39     13.43 o
   6   5  13      404.60      384.91     13.09 o
 -14   6  13        4.52        2.53     10.71 o
 -13   6  13       43.34       61.14     24.45 o
 -12   6  13        6.33       21.73     24.26 o
 -11   6  13       12.91       -0.64      8.49 o
 -10   6  13        3.55        9.60      8.22 o
  -9   6  13       11.58       10.57      9.53 o
  -8   6  13      209.45      206.68     11.13 o
  -7   6  13      206.47      218.39     11.22 o
  -6   6  13       96.40       81.58      7.75 o
  -5   6  13       30.48       42.51      5.01 o
  -4   6  13       87.76      101.84      5.74 o
  -3   6  13       47.86       58.02      6.10 o
  -2   6  13       72.23       99.37      8.40 o
  -1   6  13       14.02       11.55      3.77 o
   0   6  13        9.52        6.53      3.73 o
   1   6  13       12.68       21.07      3.80 o
   2   6  13       86.79       94.19      5.90 o
   3   6  13        0.02        2.28      3.87 o
   4   6  13       56.39       57.69      6.57 o
   5   6  13        9.03       22.20      5.64 o
 -14   7  13      136.38      116.81     17.34 o
 -13   7  13      172.30      128.03     17.13 o
 -12   7  13      180.25      170.71     17.55 o
 -11   7  13      328.45      302.74     20.99 o
 -10   7  13      380.90      348.16     17.09 o
  -9   7  13      129.04      113.86     11.37 o
  -8   7  13      259.04      231.97     14.18 o
  -7   7  13     1085.46     1077.35     21.41 o
  -6   7  13     1087.30     1040.90     23.71 o
  -5   7  13      240.32      254.68     11.72 o
  -4   7  13      596.78      626.80     14.13 o
  -3   7  13     1244.16     1243.70     21.43 o
  -2   7  13      326.81      322.70     12.32 o
  -1   7  13      376.26      385.38     11.24 o
   0   7  13      495.79      504.97     16.60 o
   1   7  13      467.13      470.50     11.75 o
   2   7  13      221.73      211.52      7.90 o
   3   7  13      285.68      286.49     10.69 o
   4   7  13      993.61     1031.80     20.51 o
   5   7  13      291.62      292.74     13.75 o
 -14   8  13       23.95       31.07     13.09 o
 -13   8  13       37.78       58.58     15.91 o
 -12   8  13       63.12       50.66     12.48 o
 -11   8  13      114.00      140.90     13.42 o
 -10   8  13        4.01        8.50      7.06 o
  -9   8  13       14.37       17.42      7.80 o
  -8   8  13       18.83       36.55      6.44 o
  -7   8  13        7.93       16.84      5.36 o
  -6   8  13       99.05       93.99      6.78 o
  -5   8  13      192.84      197.65      8.60 o
  -4   8  13       58.27       58.00      5.75 o
  -3   8  13        0.12        8.37      3.98 o
  -2   8  13       73.50       74.58      6.40 o
  -1   8  13        7.88        9.50      4.00 o
   0   8  13       26.55       23.90      5.15 o
   1   8  13       55.31       57.10      5.91 o
   2   8  13       24.78       21.34      5.50 o
   3   8  13       92.76      117.14      8.88 o
   4   8  13       25.88       24.24      5.79 o
 -13   9  13       82.27       68.25     24.06 o
 -12   9  13      132.03      116.39     13.02 o
 -11   9  13      106.34       93.20     15.81 o
 -10   9  13      117.30       96.75      9.12 o
  -9   9  13       69.72       78.19     10.98 o
  -8   9  13      177.59      171.20     10.71 o
  -7   9  13      221.30      198.20     11.10 o
  -6   9  13       81.03       77.05      6.98 o
  -5   9  13      184.52      173.01      8.33 o
  -4   9  13      190.84      185.11      8.57 o
  -3   9  13      543.16      589.51     17.58 o
  -2   9  13      684.65      691.58     18.43 o
  -1   9  13      372.50      370.31     13.02 o
   0   9  13      577.72      595.05     18.53 o
   1   9  13      260.17      247.66     12.17 o
   2   9  13      400.87      420.80     20.00 o
   3   9  13     1242.79     1312.08     28.87 o
   4   9  13      636.54      703.74     22.76 o
 -12  10  13       76.82      113.53     19.45 o
 -11  10  13       78.39      110.58     12.83 o
 -10  10  13       52.51       53.60     10.03 o
  -9  10  13       18.54       20.45      6.09 o
  -8  10  13        6.32       10.33      6.32 o
  -7  10  13       72.92       88.14      9.53 o
  -6  10  13       39.55       41.81      6.11 o
  -5  10  13        5.89        9.99      6.86 o
  -4  10  13        1.89        7.78      4.82 o
  -3  10  13      135.90      131.98      8.72 o
  -2  10  13       16.67       12.31      5.03 o
  -1  10  13       16.34       19.45      5.29 o
   0  10  13        1.60        2.98      5.46 o
   1  10  13       10.01        0.72      5.94 o
   2  10  13      165.73      202.36     21.45 o
   3  10  13        3.00        4.74      7.67 o
 -11  11  13      145.91      109.52     26.36 o
 -10  11  13       92.21       92.45     11.69 o
  -9  11  13        7.84       10.23      6.85 o
  -8  11  13       85.26       75.45     10.36 o
  -7  11  13      347.70      358.01     14.58 o
  -6  11  13      537.68      544.54     22.82 o
  -5  11  13      512.67      506.81     16.92 o
  -4  11  13      537.39      508.90     16.80 o
  -3  11  13      214.06      208.49     12.97 o
  -2  11  13      135.86      148.01      9.53 o
  -1  11  13      153.58      152.96     10.81 o
   0  11  13       55.84       78.29     16.58 o
   1  11  13      314.07      339.58     16.74 o
   2  11  13      125.82      120.07     20.57 o
 -10  12  13       41.52       67.12     10.99 o
  -9  12  13       61.99       46.46      9.91 o
  -8  12  13        4.12        9.49      7.49 o
  -7  12  13        2.77       16.92      7.57 o
  -6  12  13        7.53       10.88      5.30 o
  -5  12  13       56.59       75.55      8.46 o
  -4  12  13      206.73      224.81     12.34 o
  -3  12  13       78.27       93.60     10.60 o
  -2  12  13       48.04       39.00      8.76 o
  -1  12  13       29.16       46.93      8.62 o
   0  12  13       13.87       18.43     10.20 o
   1  12  13        5.29       22.46     10.89 o
  -9  13  13       97.79       57.05     13.03 o
  -8  13  13       78.72       48.47     12.15 o
  -7  13  13      169.72      176.94     31.04 o
  -6  13  13      291.47      291.55     16.31 o
  -5  13  13       52.61       47.19      9.07 o
  -4  13  13       96.72       88.84     10.72 o
  -3  13  13      344.33      335.64     17.23 o
  -2  13  13      127.05      117.01     11.88 o
  -1  13  13      124.58      138.20     14.07 o
  -6  14  13       85.03       99.04     15.48 o
  -5  14  13       10.40        8.17      7.49 o
  -4  14  13        5.03       -1.83      6.80 o
  -3  14  13        8.53       11.41      9.79 o
 -15   0  14       57.23       45.02     20.96 o
 -14   0  14      216.94      251.09     31.04 o
 -13   0  14      172.39      150.57     26.39 o
 -12   0  14       12.22       31.83     13.97 o
 -11   0  14      141.81      162.61     21.34 o
 -10   0  14      805.04      801.77     41.91 o
  -9   0  14      800.54      837.08     42.30 o
  -8   0  14      850.93      863.66     31.83 o
  -7   0  14      268.88      275.56     19.02 o
  -6   0  14        3.21       14.70     10.87 o
  -5   0  14      108.62      132.78     11.27 o
  -4   0  14     1007.74      992.93     29.16 o
  -3   0  14     1771.76     1728.60     42.74 o
  -2   0  14     1113.51     1068.58     34.02 o
  -1   0  14      612.02      589.99     30.98 o
   0   0  14      386.32      396.20     16.28 o
   1   0  14      304.72      305.58     14.98 o
   2   0  14      752.85      776.27     18.18 o
   3   0  14     1536.97     1585.42     31.17 o
   4   0  14     1183.02     1189.78     27.23 o
   5   0  14      247.41      239.96     18.62 o
 -15   1  14        9.98       -7.58     11.05 o
 -14   1  14        3.87       -4.55     14.16 o
 -13   1  14       10.48       20.28      9.62 o
 -12   1  14       16.37       19.73      9.77 o
 -11   1  14       20.33       30.60      9.32 o
 -10   1  14        3.48        9.55      7.24 o
  -9   1  14        0.01        5.77      6.72 o
  -8   1  14      189.00      174.79      9.66 o
  -7   1  14      136.14      163.85      9.16 o
  -6   1  14       41.68       51.48      7.36 o
  -5   1  14       32.86       32.64      5.22 o
  -4   1  14       48.57       48.96      5.72 o
  -3   1  14       50.28       62.37      6.82 o
  -2   1  14       58.24       55.21      5.49 o
  -1   1  14        4.98        1.19      3.25 o
   0   1  14        0.01        1.62      3.04 o
   1   1  14        2.52        3.28      3.43 o
   2   1  14       60.20       64.62      4.74 o
   3   1  14        5.89        7.00      3.54 o
   4   1  14      209.22      239.04      9.31 o
   5   1  14       63.93       67.54      8.45 o
 -15   2  14       41.35       41.55     26.19 o
 -14   2  14       11.12       -1.81     11.16 o
 -13   2  14       39.36       39.43     11.74 o
 -12   2  14       78.52       59.66     12.31 o
 -11   2  14       53.14       57.79      9.14 o
 -10   2  14      201.20      194.73     15.30 o
  -9   2  14      538.02      500.56     23.00 o
  -8   2  14      444.21      464.71     35.53 o
  -7   2  14      377.53      408.27     13.27 o
  -6   2  14      937.64      902.93     20.78 o
  -5   2  14      309.26      362.40     11.99 o
  -4   2  14      532.73      521.35     13.08 o
  -3   2  14     1650.09     1621.86     30.21 o
  -2   2  14     1107.45     1254.56     27.16 o
  -1   2  14      793.64      739.97     18.36 o
   0   2  14      391.73      398.61     10.72 o
   1   2  14      881.85      889.65     16.62 o
   2   2  14      371.96      352.01      9.20 o
   3   2  14      123.72      108.91      6.54 o
   4   2  14      589.77      576.00     12.46 o
   5   2  14      307.77      297.11     11.83 o
 -15   3  14        0.44        4.35     12.34 o
 -14   3  14        0.48       12.03     15.91 o
 -13   3  14       29.73       52.44     12.03 o
 -12   3  14       35.83       28.45     10.81 o
 -11   3  14        2.44       -0.35      8.56 o
 -10   3  14        9.73       24.57      7.32 o
  -9   3  14       20.60       21.23      5.60 o
  -8   3  14       48.54       36.48      7.08 o
  -7   3  14        0.32        5.30      4.22 o
  -6   3  14       92.57       93.96     12.16 o
  -5   3  14      104.16      106.03      9.53 o
  -4   3  14       37.06       30.92      5.61 o
  -3   3  14       24.77       26.27      4.77 o
  -2   3  14        3.88        4.15      3.44 o
  -1   3  14        2.01        4.55      5.03 o
   0   3  14       49.37       47.21      5.04 o
   1   3  14       88.28      102.32      6.78 o
   2   3  14       11.83        3.49      3.36 o
   3   3  14       33.53       31.56      4.67 o
   4   3  14      184.55      202.29      8.60 o
   5   3  14       38.39       39.75      9.47 o
 -15   4  14       62.89       42.61     15.14 o
 -14   4  14       73.71       39.60     13.09 o
 -13   4  14      128.11      106.78     15.78 o
 -12   4  14       57.04       65.27     13.20 o
 -11   4  14       73.42       41.83     15.72 o
 -10   4  14      293.92      297.93     15.89 o
  -9   4  14      331.42      346.41     14.00 o
  -8   4  14      212.52      215.08     16.83 o
  -7   4  14      375.29      377.44     16.05 o
  -6   4  14      195.43      224.73     20.86 o
  -5   4  14        9.61       17.31      4.23 o
  -4   4  14      253.88      267.61      9.19 o
  -3   4  14      879.17      856.26     16.77 o
  -2   4  14      576.85      549.76     13.23 o
  -1   4  14      378.27      384.40     12.49 o
   0   4  14      480.34      478.63     13.30 o
   1   4  14      562.39      523.75     12.36 o
   2   4  14      480.03      465.94     11.19 o
   3   4  14      167.94      166.61     10.07 o
   4   4  14      349.43      349.36     10.62 o
   5   4  14      735.21      786.33     18.42 o
 -14   5  14        2.49       -2.39      9.99 o
 -13   5  14       30.46        6.26     10.14 o
 -12   5  14        2.39       -7.86      8.21 o
 -11   5  14       13.99       18.44      9.55 o
 -10   5  14        3.76       -0.98      6.07 o
  -9   5  14      124.20      131.48     10.06 o
  -8   5  14       51.88       43.98      7.08 o
  -7   5  14       60.32       45.56      7.04 o
  -6   5  14       17.87       30.64      6.11 o
  -5   5  14      153.29      135.59      7.63 o
  -4   5  14       31.52       37.10      4.76 o
  -3   5  14        0.27       13.76      3.97 o
  -2   5  14       31.57       28.52      4.57 o
  -1   5  14       13.28       15.89      4.49 o
   0   5  14        0.04        3.25      4.23 o
   1   5  14        0.66        0.80      3.39 o
   2   5  14       47.26       40.56      4.85 o
   3   5  14       47.68       47.94      5.29 o
   4   5  14       12.92       14.69      5.42 o
   5   5  14        6.10       19.79     15.14 o
 -14   6  14      117.97      129.15     38.61 o
 -13   6  14      140.72      138.44     17.42 o
 -12   6  14      114.24      118.87     16.19 o
 -11   6  14       63.15       47.89     12.38 o
 -10   6  14        5.06        3.59      6.90 o
  -9   6  14      311.83      308.90     18.56 o
  -8   6  14      930.90      905.43     22.72 o
  -7   6  14      528.07      552.23     17.36 o
  -6   6  14      408.20      409.84     12.99 o
  -5   6  14      661.27      676.10     15.20 o
  -4   6  14      697.08      702.79     21.83 o
  -3   6  14      540.32      521.87     11.92 o
  -2   6  14      721.05      741.05     17.76 o
  -1   6  14      513.85      525.17     13.51 o
   0   6  14      421.23      427.01     13.70 o
   1   6  14      352.99      375.09     11.51 o
   2   6  14      278.98      275.93      9.87 o
   3   6  14      938.50      952.11     19.64 o
   4   6  14      635.06      686.33     16.95 o
 -14   7  14        4.47        2.86     11.84 o
 -13   7  14       12.76       26.83     11.64 o
 -12   7  14       56.10       97.68     15.89 o
 -11   7  14       39.68       37.39      9.45 o
 -10   7  14      115.69      110.36     12.02 o
  -9   7  14       88.51       99.80     11.15 o
  -8   7  14       32.17       42.65      8.43 o
  -7   7  14       14.21       26.58      6.22 o
  -6   7  14        5.67       10.11      6.20 o
  -5   7  14        6.33       11.18      4.37 o
  -4   7  14        1.66       11.45      4.26 o
  -3   7  14       23.85       25.57      4.81 o
  -2   7  14        3.51       14.30      4.26 o
  -1   7  14       20.46       33.08      5.37 o
   0   7  14        5.31        5.34      4.72 o
   1   7  14       14.50       10.11      4.43 o
   2   7  14       71.84       81.34      7.97 o
   3   7  14       12.27       18.87      5.79 o
   4   7  14       10.27       10.15      5.31 o
 -13   8  14       73.87       46.90     13.56 o
 -12   8  14      126.83      123.32     13.34 o
 -11   8  14      270.20      262.61     17.77 o
 -10   8  14      114.33       91.82      9.31 o
  -9   8  14      161.98      173.49     11.27 o
  -8   8  14      325.19      313.30     13.76 o
  -7   8  14      197.75      197.83     11.22 o
  -6   8  14      132.65      147.40      8.18 o
  -5   8  14      361.96      360.46     18.19 o
  -4   8  14      654.59      638.43     15.14 o
  -3   8  14      649.27      658.68     20.63 o
  -2   8  14      512.01      512.89     15.24 o
  -1   8  14      287.43      280.73     12.06 o
   0   8  14      209.89      207.96     10.56 o
   1   8  14      538.99      553.55     16.21 o
   2   8  14     1226.01     1361.32     26.76 o
   3   8  14      613.32      614.36     26.78 o
 -12   9  14        2.55        1.47      7.75 o
 -11   9  14       16.91       21.27      8.92 o
 -10   9  14       49.97       71.10      8.79 o
  -9   9  14       15.36       25.33      6.76 o
  -8   9  14       19.89       18.17      6.10 o
  -7   9  14       63.35       52.33      7.65 o
  -6   9  14       98.18       91.29      7.76 o
  -5   9  14       48.00       39.55      6.40 o
  -4   9  14       69.34       71.59      8.09 o
  -3   9  14       48.59       51.67      8.07 o
  -2   9  14       77.91       82.98      7.97 o
  -1   9  14       18.53        5.99      5.43 o
   0   9  14        0.81        9.67      5.76 o
   1   9  14      116.73      108.05      9.93 o
   2   9  14        7.53       21.85      6.81 o
 -11  10  14       83.75       64.10     13.64 o
 -10  10  14       58.69       39.24      9.42 o
  -9  10  14       80.51       78.61     11.04 o
  -8  10  14       28.40       17.66      6.32 o
  -7  10  14      181.66      159.50     10.92 o
  -6  10  14      359.34      335.86     12.65 o
  -5  10  14      372.02      381.47     15.20 o
  -4  10  14      240.10      227.48     11.18 o
  -3  10  14       80.48       67.96      7.39 o
  -2  10  14       44.36       47.72      6.75 o
  -1  10  14       45.02       52.10      7.89 o
   0  10  14      224.32      236.65     14.85 o
   1  10  14      273.46      275.41     15.80 o
   2  10  14      142.26      117.26     11.88 o
 -10  11  14        5.90        3.80      7.54 o
  -9  11  14        1.27       -1.55      6.90 o
  -8  11  14        0.16       13.12      5.84 o
  -7  11  14       15.60       26.41      7.02 o
  -6  11  14       31.25       49.44      7.73 o
  -5  11  14      176.58      196.16     11.92 o
  -4  11  14       67.19       77.91      8.84 o
  -3  11  14        0.81        2.69      5.34 o
  -2  11  14       14.77       15.80      5.68 o
  -1  11  14        0.71      -11.12     11.40 o
   0  11  14       50.58       59.63      9.70 o
  -9  12  14       98.76       96.44     12.53 o
  -8  12  14      208.50      181.21     14.74 o
  -7  12  14       87.58       81.07     14.75 o
  -6  12  14      175.88      164.99     11.37 o
  -5  12  14      412.58      424.07     16.33 o
  -4  12  14      248.71      252.23     13.42 o
  -3  12  14       96.00      102.38     11.46 o
  -2  12  14      166.49      168.38     13.60 o
  -1  12  14      544.69      584.32     22.09 o
  -6  13  14       20.01       23.05      8.40 o
  -5  13  14        7.26        4.40      7.12 o
  -4  13  14       49.20       65.34     10.22 o
 -15   1  15       97.89       95.24     17.93 o
 -14   1  15       35.32       13.78     12.10 o
 -13   1  15       11.67       22.50     17.07 o
 -12   1  15      112.75       77.79     14.31 o
 -11   1  15      199.54      197.21     16.59 o
 -10   1  15      464.64      495.65     24.01 o
  -9   1  15      595.07      600.63     17.49 o
  -8   1  15      439.29      465.66     19.50 o
  -7   1  15      306.64      292.95     12.10 o
  -6   1  15      152.10      172.89      9.33 o
  -5   1  15      753.47      765.50     22.63 o
  -4   1  15     1376.32     1355.25     25.93 o
  -3   1  15      876.15      852.87     21.51 o
  -2   1  15      410.86      435.35     13.78 o
  -1   1  15      402.78      368.41     11.55 o
   0   1  15      608.41      576.65     13.53 o
   1   1  15      589.17      565.75     13.61 o
   2   1  15      735.95      711.93     15.82 o
   3   1  15      253.29      284.34     11.64 o
   4   1  15      230.36      218.33     10.73 o
 -14   2  15       11.42        4.05     25.22 o
 -13   2  15        0.24       -5.03     11.45 o
 -12   2  15       21.16       15.14     10.24 o
 -11   2  15       14.05       14.32      7.74 o
 -10   2  15       11.31        6.18     14.75 o
  -9   2  15        0.31        2.20      5.82 o
  -8   2  15       10.99       11.09      5.19 o
  -7   2  15       67.05       82.19      7.54 o
  -6   2  15        3.68        3.91      5.45 o
  -5   2  15      220.04      190.09     12.00 o
  -4   2  15       40.56       42.78      6.48 o
  -3   2  15       64.57       55.60      6.78 o
  -2   2  15       19.46       22.47      5.65 o
  -1   2  15       12.77        8.89      3.93 o
   0   2  15       38.89       45.23      5.31 o
   1   2  15        0.66        0.11      3.44 o
   2   2  15        2.35       -1.47      4.12 o
   3   2  15        1.86       -1.87      4.15 o
   4   2  15        1.99       -1.33      5.02 o
 -14   3  15       99.06       74.13     22.89 o
 -13   3  15       30.24       35.10     18.24 o
 -12   3  15       21.62       12.42      9.88 o
 -11   3  15       87.71       83.51     13.97 o
 -10   3  15       72.69       73.52     15.63 o
  -9   3  15       38.38       57.04      8.76 o
  -8   3  15      172.87      209.66     13.13 o
  -7   3  15      110.08      119.66     10.59 o
  -6   3  15       17.39       15.84      6.04 o
  -5   3  15       80.04       86.91      9.10 o
  -4   3  15      345.19      365.38     12.83 o
  -3   3  15      627.64      630.14     14.61 o
  -2   3  15      380.67      383.99     11.58 o
  -1   3  15      645.53      677.60     15.67 o
   0   3  15      634.80      661.44     15.70 o
   1   3  15       97.45       93.08      7.39 o
   2   3  15      107.91       94.54     11.75 o
   3   3  15      579.94      600.43     14.86 o
   4   3  15      759.22      791.62     20.49 o
 -14   4  15        0.49       11.67     24.64 o
 -13   4  15        1.06       -9.44      9.44 o
 -12   4  15       18.39       12.18      9.71 o
 -11   4  15        5.11        2.87      8.61 o
 -10   4  15       22.47       34.47      8.97 o
  -9   4  15       30.85       33.60      6.86 o
  -8   4  15        4.21        7.14      5.79 o
  -7   4  15        8.49        8.25      5.81 o
  -6   4  15       14.01       11.20      5.82 o
  -5   4  15       38.17       31.50      5.28 o
  -4   4  15       84.19       98.01      6.68 o
  -3   4  15        0.19        5.31      3.74 o
  -2   4  15       22.19       11.91      4.23 o
  -1   4  15       10.74       13.58      4.77 o
   0   4  15       10.51        1.50      3.88 o
   1   4  15        2.26        0.57      3.90 o
   2   4  15       97.55       98.27      7.78 o
   3   4  15       10.13       20.02      5.56 o
 -14   5  15       28.06       17.70     12.31 o
 -13   5  15        0.66       -0.92     15.53 o
 -12   5  15       35.47       31.33     11.66 o
 -11   5  15      233.16      218.43     15.65 o
 -10   5  15      399.67      355.81     18.17 o
  -9   5  15      542.73      549.64     18.30 o
  -8   5  15      533.77      499.60     16.97 o
  -7   5  15      268.82      288.01     13.38 o
  -6   5  15      336.81      389.21     18.94 o
  -5   5  15      508.07      475.50     13.11 o
  -4   5  15      426.70      400.86     11.71 o
  -3   5  15      762.63      738.74     16.11 o
  -2   5  15      677.38      727.66     16.28 o
  -1   5  15      181.29      192.53     14.32 o
   0   5  15      222.10      212.82      9.65 o
   1   5  15      385.93      417.57     12.93 o
   2   5  15      502.59      500.75     14.49 o
   3   5  15      349.32      316.00     13.27 o
 -13   6  15        0.07        4.92     13.19 o
 -12   6  15        0.78       -2.71      7.46 o
 -11   6  15       61.80       62.26     10.59 o
 -10   6  15      276.14      318.47     17.69 o
  -9   6  15       98.28       93.45     11.41 o
  -8   6  15       15.52       20.13      6.57 o
  -7   6  15        0.44       10.19      5.09 o
  -6   6  15       24.06       25.97      5.75 o
  -5   6  15        5.73       14.48      5.12 o
  -4   6  15        5.58       11.59      4.47 o
  -3   6  15       56.45       53.89      6.52 o
  -2   6  15        0.47        1.98      3.98 o
  -1   6  15       62.40       87.18      7.72 o
   0   6  15        5.39        3.41      4.01 o
   1   6  15       29.09       30.87      5.64 o
   2   6  15        0.22        1.17      4.78 o
   3   6  15       17.18       12.10      6.73 o
 -13   7  15       91.83       65.98     12.18 o
 -12   7  15       52.21       38.46      9.97 o
 -11   7  15       48.34       48.41     10.11 o
 -10   7  15      178.62      190.52     16.02 o
  -9   7  15      182.28      184.34     14.33 o
  -8   7  15      181.92      166.53     11.27 o
  -7   7  15      174.34      186.95     10.24 o
  -6   7  15      360.64      399.69     13.73 o
  -5   7  15      479.73      528.07     14.06 o
  -4   7  15      657.90      651.33     15.58 o
  -3   7  15      326.42      306.49     12.50 o
  -2   7  15      147.22      145.56      9.51 o
  -1   7  15      431.11      440.43     14.36 o
   0   7  15      398.45      439.75     13.10 o
   1   7  15      924.97      934.66     19.83 o
   2   7  15      665.99      696.14     21.49 o
 -12   8  15       13.31       14.94      8.51 o
 -11   8  15       93.63      129.52     25.13 o
 -10   8  15       12.84       16.44      6.65 o
  -9   8  15        2.75        3.79      5.65 o
  -8   8  15        0.76       -1.11      5.14 o
  -7   8  15       22.63       23.74      6.67 o
  -6   8  15       12.51       24.09      7.34 o
  -5   8  15       54.91       67.08      6.73 o
  -4   8  15      121.17      131.74      9.25 o
  -3   8  15       32.84       30.94      6.03 o
  -2   8  15       36.81       35.68      6.24 o
  -1   8  15       85.02       94.53      9.49 o
   0   8  15       88.71       74.56      7.96 o
   1   8  15       36.01       46.07      7.30 o
   2   8  15        4.56        1.59      6.56 o
 -11   9  15       75.78       77.85     12.22 o
 -10   9  15       48.85       31.41      7.43 o
  -9   9  15      147.08      152.80     12.21 o
  -8   9  15      132.79      121.86     10.41 o
  -7   9  15       13.99        9.13      5.95 o
  -6   9  15      251.85      259.68     14.90 o
  -5   9  15      497.27      500.64     15.67 o
  -4   9  15       93.20      100.89      8.58 o
  -3   9  15       79.00       76.78      7.97 o
  -2   9  15      179.28      160.16     14.99 o
  -1   9  15      177.49      201.61     12.58 o
   0   9  15      448.58      443.73     17.55 o
   1   9  15      428.00      472.79     37.11 o
 -10  10  15       25.94       20.34      8.75 o
  -9  10  15       79.92       88.99      9.58 o
  -8  10  15       76.51       85.28      9.27 o
  -7  10  15       61.26       66.84     12.41 o
  -6  10  15       57.23       68.95      8.87 o
  -5  10  15       27.24       19.92      9.91 o
  -4  10  15        0.10       -4.82      5.19 o
  -3  10  15        0.11        4.25      5.08 o
  -2  10  15        4.89        1.33      5.18 o
  -1  10  15        9.13        7.14      6.26 o
   0  10  15        0.51        8.73      7.69 o
  -9  11  15       34.73       21.83      9.00 o
  -8  11  15      119.47      108.59     10.59 o
  -7  11  15      407.45      421.30     37.90 o
  -6  11  15      400.30      413.05     18.13 o
  -5  11  15      117.77      113.17     10.51 o
  -4  11  15      118.32      126.52     10.89 o
  -3  11  15      162.96      164.24     11.93 o
  -2  11  15      134.90      131.13     10.18 o
  -6  12  15       13.77       25.98      7.21 o
  -5  12  15       91.28       89.39      9.84 o
  -4  12  15       20.89       11.39      6.67 o
 -14   0  16       22.83       -3.11     18.62 o
 -13   0  16       70.36       64.42     22.50 o
 -12   0  16      412.06      464.14     35.31 o
 -11   0  16      357.50      358.59     31.44 o
 -10   0  16      194.76      165.73     15.51 o
  -9   0  16      346.24      385.36     26.77 o
  -8   0  16       78.90      107.63     12.48 o
  -7   0  16      207.77      218.74     17.66 o
  -6   0  16      418.74      500.35     22.08 o
  -5   0  16      132.53      125.50     12.22 o
  -4   0  16      341.04      331.41     27.56 o
  -3   0  16      404.60      377.60     29.49 o
  -2   0  16      311.85      315.50     16.23 o
  -1   0  16      589.91      566.94     21.16 o
   0   0  16     1106.38     1150.65     27.20 o
   1   0  16      681.22      697.66     21.90 o
   2   0  16      626.27      593.02     22.93 o
   3   0  16      686.55      703.80     29.22 o
 -14   1  16        0.57       12.26     13.09 o
 -13   1  16        4.80        5.04     19.79 o
 -12   1  16        6.01        8.01     10.43 o
 -11   1  16       35.57       30.21     10.55 o
 -10   1  16       40.44       58.15      8.63 o
  -9   1  16      219.17      225.02     11.66 o
  -8   1  16      122.84      112.80      8.94 o
  -7   1  16       19.16       16.77      5.70 o
  -6   1  16      118.68      145.67     11.50 o
  -5   1  16       36.85       43.29      7.97 o
  -4   1  16       73.93       93.36      9.75 o
  -3   1  16        1.50        3.26      4.32 o
  -2   1  16       26.18       20.15      5.23 o
  -1   1  16       33.49       34.00      5.12 o
   0   1  16      122.37      149.64      8.41 o
   1   1  16       66.36       76.90      7.93 o
   2   1  16       25.26       21.57      5.62 o
   3   1  16       12.97        3.99      5.02 o
 -14   2  16       12.49        7.38     16.69 o
 -13   2  16       42.12       27.53     12.27 o
 -12   2  16       39.04       38.93     12.54 o
 -11   2  16       55.24       48.31      8.57 o
 -10   2  16       75.32       95.53      9.07 o
  -9   2  16      120.32      132.62     12.19 o
  -8   2  16      327.11      355.79     21.88 o
  -7   2  16      281.55      266.98     20.68 o
  -6   2  16      341.10      339.85     24.63 o
  -5   2  16      831.58      876.63     25.41 o
  -4   2  16      417.18      402.12     14.66 o
  -3   2  16      220.56      259.80     11.39 o
  -2   2  16      884.95      924.12     19.07 o
  -1   2  16      454.45      439.84     13.17 o
   0   2  16       72.66       63.45      6.76 o
   1   2  16      189.00      169.39      9.47 o
   2   2  16       93.44       81.72      7.15 o
 -14   3  16        3.02      -15.91     15.91 o
 -13   3  16        8.68        2.35     12.23 o
 -12   3  16        0.09       -0.10      9.50 o
 -11   3  16       27.92       48.87      9.85 o
 -10   3  16        2.05        4.21      8.29 o
  -9   3  16        0.09        0.90      6.33 o
  -8   3  16        2.28       12.91      6.38 o
  -7   3  16       55.11       67.50      9.47 o
  -6   3  16        0.74        8.00      6.53 o
  -5   3  16       10.04       14.91      7.19 o
  -4   3  16        3.99       -0.19      3.88 o
  -3   3  16       95.00       90.35      7.62 o
  -2   3  16       34.05       38.40      6.22 o
  -1   3  16        0.07       -0.08      4.00 o
   0   3  16        0.14        1.28      4.03 o
   1   3  16        4.40        7.20      4.49 o
   2   3  16       16.73       20.51      5.66 o
 -13   4  16        0.27       -2.33      9.88 o
 -12   4  16       86.52       75.01     11.43 o
 -11   4  16      180.55      165.10     14.41 o
 -10   4  16      190.42      199.45     14.94 o
  -9   4  16      152.88      173.34     11.81 o
  -8   4  16       37.13       30.52      7.09 o
  -7   4  16       76.71       94.89     10.68 o
  -6   4  16      102.37      105.76     11.21 o
  -5   4  16      342.05      357.74     14.25 o
  -4   4  16      695.13      723.63     16.21 o
  -3   4  16      246.73      266.98     10.54 o
  -2   4  16      136.01      149.09      9.60 o
  -1   4  16      392.59      405.21     12.68 o
   0   4  16      370.95      364.91     12.55 o
   1   4  16      234.46      234.64     12.29 o
   2   4  16      554.24      576.82     18.64 o
 -13   5  16       40.03       33.81     12.89 o
 -12   5  16       28.20       52.84     10.72 o
 -11   5  16      171.00      165.21     14.41 o
 -10   5  16       91.70      121.11     12.84 o
  -9   5  16        1.78        6.00      7.23 o
  -8   5  16       10.31       16.04      6.67 o
  -7   5  16      171.86      193.08     12.01 o
  -6   5  16        4.63        3.41      6.23 o
  -5   5  16       22.88       13.65      4.80 o
  -4   5  16       96.72       83.14      7.16 o
  -3   5  16       12.77        6.01      4.39 o
  -2   5  16        5.83        7.96      4.83 o
  -1   5  16       93.26       94.36     11.23 o
   0   5  16        0.11        9.07      4.84 o
   1   5  16       30.27       38.21      6.31 o
   2   5  16        0.45       -4.25      4.64 o
 -13   6  16       62.15       69.94     12.40 o
 -12   6  16       91.35      109.80     13.51 o
 -11   6  16      225.36      233.16     16.80 o
 -10   6  16      226.09      210.14     15.75 o
  -9   6  16      128.36      129.74     13.04 o
  -8   6  16      245.76      264.18     13.90 o
  -7   6  16      254.55      276.83     12.25 o
  -6   6  16      272.65      264.73     12.00 o
  -5   6  16      399.55      392.51     12.67 o
  -4   6  16      115.97      140.15      9.45 o
  -3   6  16      202.66      187.70     10.68 o
  -2   6  16      354.93      330.75     15.06 o
  -1   6  16      245.85      258.36     10.90 o
   0   6  16      578.68      581.48     15.79 o
   1   6  16      452.91      429.39     14.05 o
 -12   7  16       36.27       37.69     10.24 o
 -11   7  16       21.31       12.03      8.73 o
 -10   7  16        0.08        4.39      7.52 o
  -9   7  16       26.06       33.94      7.41 o
  -8   7  16       33.39       40.37      7.84 o
  -7   7  16       19.54       24.45      6.15 o
  -6   7  16        7.00       21.70      5.99 o
  -5   7  16      124.66      152.16      8.98 o
  -4   7  16       38.79       29.53      5.86 o
  -3   7  16        5.27        9.45      4.95 o
  -2   7  16       20.98       18.71      5.70 o
  -1   7  16      103.75       91.80     10.09 o
   0   7  16       69.05       68.62      8.20 o
   1   7  16       18.98       26.16      6.66 o
 -11   8  16       61.65       52.30      8.98 o
 -10   8  16      127.41      118.82     11.17 o
  -9   8  16       92.52       79.80      9.57 o
  -8   8  16       77.04       72.36      9.07 o
  -7   8  16      291.18      268.67     13.85 o
  -6   8  16      451.83      452.41     16.95 o
  -5   8  16      203.05      208.56     11.39 o
  -4   8  16      200.32      208.64     11.31 o
  -3   8  16      427.49      423.56     14.99 o
  -2   8  16      206.21      194.47     12.77 o
  -1   8  16      383.58      395.91     17.01 o
   0   8  16      588.99      608.96     20.70 o
 -10   9  16       29.70       41.03      8.49 o
  -9   9  16       39.06       53.51      8.95 o
  -8   9  16       51.36       63.30     12.76 o
  -7   9  16       28.92       26.22      7.07 o
  -6   9  16       10.95       27.74      8.26 o
  -5   9  16        9.24        7.66      6.02 o
  -4   9  16       16.22       21.48      6.96 o
  -3   9  16       17.35       30.93      6.77 o
  -2   9  16       34.78       31.81      7.61 o
  -1   9  16       11.43       17.89      7.38 o
  -9  10  16        9.85        3.94      7.12 o
  -8  10  16      225.28      218.26     13.54 o
  -7  10  16      286.68      288.72     18.29 o
  -6  10  16       19.62       28.56      9.73 o
  -5  10  16       74.69       70.03      9.24 o
  -4  10  16      139.94      172.50     12.28 o
  -3  10  16       62.29       50.44      7.74 o
 -13   1  17       90.63      120.31     27.56 o
 -12   1  17       29.69       38.58      9.93 o
 -11   1  17       78.42       74.04      8.95 o
 -10   1  17      200.21      200.90     21.89 o
  -9   1  17       75.00       77.94     16.27 o
  -8   1  17      106.16      138.90     20.95 o
  -7   1  17      337.84      326.22     16.44 o
  -6   1  17      328.21      325.50     16.26 o
  -5   1  17      197.91      194.84     17.23 o
  -4   1  17      277.89      283.32     19.03 o
  -3   1  17      352.67      381.96     17.00 o
  -2   1  17      434.03      464.45     15.35 o
  -1   1  17      496.24      503.85     14.69 o
   0   1  17      363.98      372.78     14.75 o
   1   1  17      335.24      332.14     12.10 o
 -13   2  17       41.89       29.78     12.76 o
 -12   2  17       12.13        4.41      7.92 o
 -11   2  17        1.54       -0.98      7.28 o
 -10   2  17       56.14       74.13     10.83 o
  -9   2  17        7.94        4.06      6.58 o
  -8   2  17      208.50      200.69     16.75 o
  -7   2  17       33.99       16.87      9.65 o
  -6   2  17        0.77       -0.08      5.79 o
  -5   2  17        0.20       -0.10      5.74 o
  -4   2  17       25.29       27.94      6.58 o
  -3   2  17       50.21       55.73      7.18 o
  -2   2  17        3.71        3.81      4.46 o
  -1   2  17       49.81       50.53      6.51 o
   0   2  17        0.47       -1.63      4.53 o
   1   2  17       23.86       19.61      5.24 o
 -13   3  17       53.91       42.43     10.61 o
 -12   3  17      152.78      160.85     14.91 o
 -11   3  17       45.69       38.61      9.69 o
 -10   3  17        8.55       13.62      6.93 o
  -9   3  17       66.90       67.27     29.03 o
  -8   3  17      283.21      358.87     17.86 o
  -7   3  17      534.83      559.07     24.30 o
  -6   3  17      430.92      446.10     19.20 o
  -5   3  17       62.84       90.07     10.41 o
  -4   3  17      145.91      141.28      9.09 o
  -3   3  17      499.07      529.78     16.16 o
  -2   3  17      222.27      230.49     13.02 o
  -1   3  17       93.89       87.47      7.84 o
   0   3  17      107.73      104.34      8.58 o
   1   3  17      185.10      173.53     10.26 o
 -12   4  17       70.41       51.71     10.86 o
 -11   4  17        4.42        9.82      8.16 o
 -10   4  17       18.15       17.28      9.28 o
  -9   4  17      201.24      222.58     13.45 o
  -8   4  17       78.57       81.03      9.56 o
  -7   4  17       11.09        5.18      6.73 o
  -6   4  17        5.43        9.40      5.52 o
  -5   4  17       83.86       85.46      9.09 o
  -4   4  17        7.41        7.08      5.10 o
  -3   4  17        2.68        8.24      4.52 o
  -2   4  17       25.54       20.97      5.35 o
  -1   4  17        9.13        2.37      4.74 o
   0   4  17       40.45       50.84      6.85 o
 -12   5  17      116.99       75.60     12.42 o
 -11   5  17       84.41       46.85     10.91 o
 -10   5  17       63.56       72.24     11.71 o
  -9   5  17       88.38      106.91     12.69 o
  -8   5  17       38.82       39.46      7.88 o
  -7   5  17      101.92      111.13      9.16 o
  -6   5  17      196.28      194.30     11.09 o
  -5   5  17      158.57      143.88     10.19 o
  -4   5  17      126.63      143.92      9.91 o
  -3   5  17      102.14      117.66      9.42 o
  -2   5  17      338.81      337.83     15.80 o
  -1   5  17      374.73      393.22     13.54 o
   0   5  17      360.06      360.97     13.47 o
 -11   6  17        0.33        0.67      8.13 o
 -10   6  17        0.08        1.39      7.89 o
  -9   6  17       11.42       19.61      8.61 o
  -8   6  17       28.15       33.21      7.71 o
  -7   6  17        5.74       16.77      6.34 o
  -6   6  17        0.39        7.83      5.47 o
  -5   6  17        0.23        1.60      4.84 o
  -4   6  17        0.48       -2.60      5.65 o
  -3   6  17      153.42      143.43     10.62 o
  -2   6  17      155.45      165.18     12.48 o
  -1   6  17        0.05       -0.88      5.33 o
 -11   7  17      112.79      124.87     14.38 o
 -10   7  17       87.44       76.73     10.07 o
  -9   7  17       97.31       82.38     10.18 o
  -8   7  17      346.07      369.12     21.62 o
  -7   7  17      342.37      351.81     17.24 o
  -6   7  17      145.40      133.88     10.01 o
  -5   7  17      270.92      293.77     13.18 o
  -4   7  17      461.99      471.15     16.08 o
  -3   7  17      336.25      353.07     14.69 o
  -2   7  17      356.53      346.45     16.80 o
  -9   8  17        5.00        4.16      6.75 o
  -8   8  17        1.24        4.36      6.53 o
  -7   8  17        3.52        0.09      6.53 o
  -6   8  17       15.89       20.40      8.10 o
  -5   8  17        0.08       -0.41      5.22 o
  -4   8  17       18.13       18.16      6.30 o
  -3   8  17       39.85       26.77      6.82 o
  -8   9  17      105.13       88.26     12.07 o
  -7   9  17      103.58      119.22     13.03 o
  -6   9  17       40.02       31.95      8.91 o
  -5   9  17       17.43       17.40      7.10 o
 -11   0  18      247.05      248.75     29.49 o
 -10   0  18        2.96        8.15     13.19 o
  -9   0  18       74.88       64.03     18.24 o
  -8   0  18      283.05      264.28     28.72 o
  -7   0  18      556.01      627.52     41.91 o
  -6   0  18      221.69      227.02     27.16 o
  -5   0  18       77.24       87.71     19.79 o
  -4   0  18      335.51      326.95     21.93 o
  -3   0  18      266.10      258.61     20.01 o
  -2   0  18      170.26      198.12     45.60 o
  -1   0  18      364.78      385.58     22.45 o
 -12   1  18        7.29        4.91      8.23 o
 -11   1  18        3.44        1.09      7.69 o
 -10   1  18        0.03       -6.48      6.48 o
  -9   1  18        3.08       -7.51      7.51 o
  -8   1  18        1.59        3.57      8.91 o
  -7   1  18        6.42       14.81      9.00 o
  -6   1  18        4.88        5.80      8.61 o
  -5   1  18        9.29       -5.00      6.85 o
  -4   1  18       11.70       12.86      7.03 o
  -3   1  18        9.17        9.02      6.06 o
  -2   1  18       86.26       88.49      8.90 o
  -1   1  18       61.49       74.17      7.77 o
 -12   2  18       12.09       21.24      9.57 o
 -11   2  18        2.98       -1.80     14.95 o
 -10   2  18       89.05       83.35     11.42 o
  -9   2  18       89.25       99.97     12.00 o
  -8   2  18      234.36      295.79     26.51 o
  -7   2  18      188.82      180.54     14.00 o
  -6   2  18       54.68       73.85     12.81 o
  -5   2  18      187.80      199.79     15.01 o
  -4   2  18      247.50      225.09     13.19 o
  -3   2  18      253.19      273.58     12.83 o
  -2   2  18      212.17      220.06     11.08 o
  -1   2  18      195.86      183.48     10.60 o
 -11   3  18       25.88       43.19     10.49 o
 -10   3  18        7.42       -4.27      6.32 o
  -9   3  18       16.48        3.17      7.60 o
  -8   3  18        0.81        8.33      7.92 o
  -7   3  18        1.07        3.50      7.11 o
  -6   3  18       14.93       17.06      6.47 o
  -5   3  18        0.39        2.22      5.54 o
  -4   3  18        7.25       15.74      7.11 o
  -3   3  18       29.03       22.96      6.38 o
  -2   3  18        0.20       -0.65      4.58 o
  -1   3  18        0.02       -4.59      4.80 o
 -11   4  18       33.59       16.95      9.48 o
 -10   4  18       42.95       28.31      9.77 o
  -9   4  18      188.70      212.29     13.94 o
  -8   4  18      212.71      229.72     13.98 o
  -7   4  18      141.25      139.30     10.32 o
  -6   4  18      110.97       91.02      9.60 o
  -5   4  18       75.82       68.21      8.83 o
  -4   4  18      159.95      150.05     12.10 o
  -3   4  18      211.64      185.05     18.00 o
  -2   4  18      118.39      133.12     10.23 o
 -10   5  18      149.09      193.70     36.79 o
  -9   5  18       62.10       58.11     11.05 o
  -8   5  18       15.78        7.96      6.06 o
  -7   5  18        3.39        7.56      5.73 o
  -6   5  18        1.50       -3.25      5.42 o
  -5   5  18        0.77        2.86      5.87 o
  -4   5  18       49.65       55.53      7.87 o
  -3   5  18       25.68       16.99      7.06 o
  -9   6  18       35.07       28.77      8.29 o
  -8   6  18      273.34      247.22     14.53 o
  -7   6  18      308.07      328.62     21.02 o
  -6   6  18      134.18      133.53     11.69 o
  -5   6  18       68.11       82.60     17.81 o
  -4   6  18      203.31      199.12     12.12 o
  -3   6  18      474.86      489.55     32.60 o
  -8   7  18       20.03       30.41      9.46 o
  -7   7  18        7.55       21.96      8.65 o
  -6   7  18       18.16       14.52      7.10 o
  -5   7  18       24.59       20.53      7.31 o
 -10   1  19       21.32       22.27     10.82 o
  -9   1  19      187.20      206.81     38.80 o
  -8   1  19      143.62      174.82     39.19 o
  -7   1  19       82.16      100.50     15.36 o
  -6   1  19      164.92      165.26     31.04 o
  -5   1  19      198.67      219.70     16.47 o
  -4   1  19      131.16      128.36     15.07 o
  -9   2  19        0.36       -5.57     10.28 o
  -8   2  19        8.23       22.76     10.97 o
  -7   2  19        3.86        4.11      9.19 o
  -6   2  19        1.08       -0.31      7.10 o
  -5   2  19       17.52       25.76     14.21 o
  -4   2  19       18.03       20.10      7.34 o
  -9   3  19      107.79       92.30     14.45 o
  -8   3  19      192.43      223.93     20.58 o
  -7   3  19      138.60      149.78     23.14 o
  -6   3  19       65.57       59.35     10.59 o
  -5   3  19      119.13      112.62     13.36 o
  -8   4  19        7.68        3.78      6.58 o
  -7   4  19        1.21       -5.51      5.51 o
  -6   4  19        6.29        4.15      6.78 o
 
